# Supplementary material for: Stretching muscle cells induces transcriptional and splicing transitions and changes in SR proteins
Source: Commun Biol. 2022 Sep 19;5:987. doi: 10.1038/s42003-022-03915-7 (PMC9485123; doi:10.1038/s42003-022-03915-7)
Supplement: Supplementary file 4 — Supplemental Data 1 [file 42003_2022_3915_MOESM4_ESM.xlsx]

## Sheet: Mapping-rates
Sample identity	Paired-end reads (nt)	Read pairs (#)	Mapped read pairs (#)	Mapping rate (%)
1h-s-7-myoblast	2 x 100	69169878	63270708	91.5
1h-s-8-myoblast	2 x 100	77789763	71240563	91.6
1h-s-9-myoblast	2 x 100	87209429	80249177	92
1h-s-10-myoblast	2 x 100	82417003	75027812	91
1h-no-7-myoblast	2 x 100	92677030	84894105	91.6
1h-no-8-myoblast	2 x 100	82031115	75269896	91.8
1h-no-9-myoblast	2 x 100	86397701	80122903	92.7
1h-no-10-myoblast	2 x 100	77955863	71566664	91.8
3h-s-7-myoblast	2 x 100	90473258	83526271	92.3
3h-s-8-myoblast	2 x 100	88919194	81801262	92
3h-s-9-myoblast	2 x 100	82986957	75480706	91
3h-s-10-myoblast	2 x 100	70914335	64959665	91.6
3h-no-7-myoblast	2 x 100	63241613	58302077	92.2
3h-no-8-myoblast	2 x 100	77855406	71869777	92.3
3h-no-9-myoblast	2 x 100	69063615	61753063	89.4
3h-no-10-myoblast	2 x 100	72061129	65274643	90.6
6h-s-7-myoblast	2 x 100	83018638	76598816	92.3
6h-s-8-myoblast	2 x 100	76439325	70103124	91.7
6h-s-9-myoblast	2 x 100	83083238	75817236	91.3
6h-s-10-myoblast	2 x 100	79324915	71595623	90.3
6h-no-7-myoblast	2 x 100	82201749	75552281	91.9
6h-no-8-myoblast	2 x 100	74511438	67168324	90.1
6h-no-9-myoblast	2 x 100	86163973	79093782	91.8
6h-no-10-myoblast	2 x 100	78034886	71099300	91.1
1h-s-4-differentiated	2 x 100	74527050	68246733	91.6
1h-s-7-differentiated	2 x 100	74427822	68444448	92
1h-s-8-differentiated	2 x 100	91493116	83865653	91.7
1h-s-9-differentiated	2 x 100	79625157	73037170	91.7
1h-no-7-differentiated	2 x 100	73172841	67506083	92.3
1h-no-8-differentiated	2 x 100	83334144	76532838	91.8
1h-no-9-differentiated	2 x 100	87893080	80736528	91.9
1h-no-10-differentiated	2 x 100	83287689	76267622	91.6
3h-s-7-differentiated	2 x 100	86714741	78907127	91
3h-s-8-differentiated	2 x 100	82411484	75779547	92
3h-s-9-differentiated	2 x 100	103503880	94628826	91.4
3h-s-10-differentiated	2 x 100	71324172	65401254	91.7
3h-no-7-differentiated	2 x 100	76369312	69803281	91.4
3h-no-8-differentiated	2 x 100	77722581	71226097	91.6
3h-no-9-differentiated	2 x 100	85637805	78498505	91.7
3h-no-10-differentiated	2 x 100	93013065	85536401	92
6h-s-7-differentiated	2 x 100	81276689	74829378	92.1
6h-s-8-differentiated	2 x 100	77441478	71142093	91.9
6h-s-9-differentiated	2 x 100	76921820	71010754	92.3
6h-s-10-differentiated	2 x 100	82124303	75479666	91.9
6h-no-7-differentiated	2 x 100	76434402	70299243	92
6h-no-8-differentiated	2 x 100	79481009	73031766	91.9
6h-no-9-differentiated	2 x 100	82418005	76039084	92.3
6h-no-10-differentiated	2 x 100	84224256	77419271	91.9
