# Supplementary material for: Stretching muscle cells induces transcriptional and splicing transitions and changes in SR proteins
Source: Commun Biol. 2022 Sep 19;5:987. doi: 10.1038/s42003-022-03915-7 (PMC9485123; doi:10.1038/s42003-022-03915-7)
Supplement: Supplementary file 5 — Supplemental Data 2 [file 42003_2022_3915_MOESM5_ESM.xlsx]

## Sheet: 1h-Myoblast
gene	baseMean	log2FoldChange	lfcSE	stat	pvalue	padj
Egr1	12244.7	1.40034	0.0361589	38.7274	0	0
Cyr61	16575.9	0.818115	0.0332789	24.5836	1.89268e-133	1.34465e-129
Dusp1	4210.93	0.983339	0.042895	22.9243	2.65836e-116	1.25909e-112
Ppp1r15a	2289.46	0.961919	0.0564354	17.0446	3.83315e-65	1.36163e-61
Zfp866	752.591	-1.5056	0.0891861	-16.8816	6.15034e-64	1.7478e-60
Fos	247.617	2.1615	0.129617	16.676	1.95773e-62	4.63623e-59
Sgk1	16155	0.917752	0.0583539	15.7273	9.82374e-56	1.99408e-52
Ptgs2	8370.54	1.01704	0.0669965	15.1805	4.7616e-52	8.45719e-49
Fosb	345.882	2.09354	0.143849	14.5537	5.5321e-48	8.73396e-45
Nr4a1	1085.26	1.07954	0.0863049	12.5085	6.70984e-36	8.66728e-33
Zfp760	296.27	-1.28874	0.104174	-12.371	3.74983e-35	4.44011e-32
Zfp626	508.826	-0.990899	0.089736	-11.0424	2.38621e-28	2.11911e-25
Rsrp1	3125.78	-0.811049	0.0735816	-11.0224	2.97859e-28	2.48957e-25
Apol8	84.1446	2.59418	0.235683	11.0071	3.53368e-28	2.78945e-25
Gm37494	893.305	-0.831004	0.0759458	-10.9421	7.25324e-28	5.42428e-25
0610030E20Rik	1255.74	-0.681871	0.0648488	-10.5148	7.38566e-26	4.99728e-23
Csrnp1	2109.71	0.868432	0.0829819	10.4653	1.2467e-25	8.05196e-23
Zfp87	442.182	-0.921447	0.0910921	-10.1156	4.71323e-24	2.91175e-21
Zfp113	694.067	-0.714972	0.0716676	-9.97622	1.93713e-23	1.10099e-20
Zfp60	798.281	-0.783984	0.0798313	-9.82051	9.1877e-23	4.66243e-20
Zbtb34	674.502	-0.623372	0.0662408	-9.4107	4.92861e-21	2.25905e-18
Atf3	885.069	0.708387	0.076475	9.26298	1.988e-20	8.82736e-18
Gm10778	274.453	-0.980316	0.11053	-8.86924	7.36462e-19	2.75379e-16
Zbtb26	484.899	-0.829635	0.0947915	-8.75221	2.0922e-18	7.62257e-16
Zfp26	1637.62	-0.626641	0.0717229	-8.73697	2.39442e-18	8.29813e-16
Ctgf	3392.15	0.656187	0.0754007	8.70267	3.2416e-18	1.09666e-15
Rgs16	893.359	0.624561	0.0719709	8.67796	4.02924e-18	1.33143e-15
Irf1	839.316	-0.604632	0.0702836	-8.60275	7.7831e-18	2.40413e-15
Kbtbd8	322.712	-0.905993	0.106597	-8.49927	1.90788e-17	5.64772e-15
Zfp329	397.861	-0.975048	0.11571	-8.42662	3.55778e-17	9.91226e-15
Stat2	782.062	-0.683534	0.0812742	-8.41023	4.0921e-17	1.11817e-14
Hist1h2ap	9073.48	-0.605137	0.0742457	-8.15047	3.62518e-16	9.53892e-14
Mylip	312.249	-0.846649	0.104274	-8.11948	4.68201e-16	1.18798e-13
Zfp658	168.351	-1.00214	0.124117	-8.07421	6.79145e-16	1.69298e-13
Zfp763	391.286	-0.686907	0.085451	-8.0386	9.08719e-16	2.2262e-13
Zfp101	760.414	-0.616882	0.0778376	-7.92524	2.27705e-15	5.39243e-13
Gm17300	544.729	-0.958265	0.122532	-7.82055	5.25917e-15	1.13224e-12
Pdp2	461.976	-0.610936	0.0797908	-7.65672	1.90737e-14	3.76413e-12
Prr33	64.65	-1.70392	0.223625	-7.61956	2.54543e-14	4.95452e-12
4632415L05Rik	403.134	-0.70986	0.0936164	-7.58265	3.38578e-14	6.50116e-12
Ptn	521.775	-0.735938	0.0997259	-7.3796	1.5876e-13	2.75101e-11
Slc1a3	234.457	-0.910447	0.12687	-7.17624	7.16551e-13	1.17028e-10
Zfp780b	447.799	-0.582581	0.0815157	-7.14686	8.87883e-13	1.43363e-10
Gm44168	100.293	-1.24038	0.178598	-6.9451	3.78182e-12	5.48326e-10
Dnm3os	633.224	-0.91665	0.132656	-6.90999	4.84672e-12	6.88671e-10
RP24-344N22.5	69.1454	1.70229	0.248072	6.86207	6.78686e-12	9.54797e-10
Zfp933	500.28	-0.623338	0.0914792	-6.81399	9.49284e-12	1.32239e-09
Zfp563	199.144	-0.762331	0.116906	-6.52089	6.98924e-11	8.63566e-09
Zfp58	242.456	-0.721146	0.111156	-6.48772	8.71458e-11	1.06746e-08
Zfp433	329.701	-0.693539	0.108749	-6.37744	1.8007e-10	2.0634e-08
Kcnj2	140.964	-0.973572	0.153881	-6.32676	2.50355e-10	2.73638e-08
Zfp40	405.227	-0.682774	0.108619	-6.28596	3.25844e-10	3.50751e-08
Zfp59	281.644	-0.663513	0.106876	-6.20827	5.35703e-10	5.437e-08
Neat1	5434.94	-1.80612	0.291625	-6.1933	5.89161e-10	5.89534e-08
Hoxa3	129.892	-0.943296	0.152542	-6.18384	6.25597e-10	6.21616e-08
Gm26083	70.5024	1.3905	0.225205	6.17439	6.64197e-10	6.50867e-08
Gm37795	114.255	-1.24367	0.203076	-6.12416	9.11608e-10	8.75205e-08
Edn1	150.343	0.778023	0.127796	6.08802	1.14317e-09	1.07571e-07
Islr	381.24	-0.751024	0.126003	-5.96034	2.51709e-09	2.23534e-07
F730311O21Rik	205.85	-0.784899	0.132481	-5.92459	3.13069e-09	2.71636e-07
Slc2a4rg-ps	99.5348	-0.990758	0.168258	-5.88832	3.90144e-09	3.33949e-07
Gm43980	117.33	-1.10193	0.18767	-5.87162	4.31566e-09	3.60713e-07
Arc	393.74	-0.597475	0.101869	-5.86513	4.48787e-09	3.70745e-07
Zfp599	252.808	-0.714302	0.122425	-5.83459	5.39221e-09	4.40333e-07
B930036N10Rik	46.3631	1.62836	0.283005	5.75381	8.72531e-09	6.73793e-07
Zfp235	135.105	-0.790095	0.138958	-5.68586	1.30157e-08	9.71817e-07
Lpin1	319.365	-0.625332	0.11082	-5.64275	1.67358e-08	1.21948e-06
Spon2	236.827	-1.06119	0.191207	-5.54992	2.85796e-08	1.99062e-06
5730596B20Rik	19.2464	-2.27672	0.413608	-5.50453	3.70146e-08	2.49261e-06
Gm12258	59.2281	-1.33178	0.245465	-5.42552	5.77855e-08	3.78899e-06
Zfp958	444.755	-0.598377	0.112107	-5.33755	9.42107e-08	5.82017e-06
AU041133	211.183	-0.599674	0.11358	-5.27974	1.29364e-07	7.5956e-06
Fbxo48	207.263	-0.636273	0.122424	-5.1973	2.022e-07	1.15384e-05
Ier3	4007.37	0.70997	0.137458	5.16498	2.4047e-07	1.35228e-05
Plag1	202.034	-0.615123	0.119433	-5.15039	2.59951e-07	1.44283e-05
Ano5	333.405	-0.619384	0.120705	-5.13139	2.87603e-07	1.57782e-05
Gm17024	33.8196	1.44469	0.281503	5.13208	2.86564e-07	1.57782e-05
Zim1	794.589	-0.613712	0.122162	-5.02374	5.06736e-07	2.65691e-05
Zfp882	133.25	-0.680928	0.136433	-4.99095	6.00836e-07	3.10446e-05
Zfp759	202.462	-0.661072	0.132834	-4.97668	6.46851e-07	3.28254e-05
4933439C10Rik	116.375	-0.856797	0.17302	-4.95202	7.34477e-07	3.64902e-05
Gm5141	150.781	-0.769242	0.156756	-4.90724	9.23652e-07	4.47924e-05
Gm8113	203.068	-0.647435	0.132836	-4.87396	1.09383e-06	5.23306e-05
Wdr5b	158.234	-0.591957	0.121543	-4.87036	1.11393e-06	5.25843e-05
Zfp97	149.617	-0.720008	0.148449	-4.85021	1.23329e-06	5.78345e-05
2010315B03Rik	221.92	-0.582974	0.120716	-4.82931	1.37004e-06	6.38257e-05
Ranbp3l	97.6655	-1.05008	0.219301	-4.78831	1.68189e-06	7.63515e-05
Spaca6	1059.4	-0.908791	0.190818	-4.76261	1.91104e-06	8.53898e-05
Dnajc28	75.5242	-0.83338	0.176514	-4.72133	2.34309e-06	0.000101194
Gm26786	61.3025	-1.02455	0.220563	-4.64516	3.39814e-06	0.000142012
Maf	138.401	-0.652644	0.140987	-4.62909	3.67271e-06	0.000152145
Lime1	157.659	-0.644996	0.142857	-4.51497	6.33263e-06	0.000248564
Gm16973	164.774	-0.585427	0.134261	-4.36037	1.29841e-05	0.000461227
9430034N14Rik	36.8095	1.21015	0.2775	4.36091	1.2952e-05	0.000461227
Arrdc2	125.248	-0.606846	0.14029	-4.32565	1.52082e-05	0.000528192
Zfp72	156.493	-0.604822	0.141563	-4.27245	1.93335e-05	0.000648989
Mtcp1	189.345	-0.598175	0.140401	-4.26046	2.04004e-05	0.000680443
Gm26869	62.8866	-0.920463	0.2195	-4.19345	2.74746e-05	0.000889263
Kbtbd6	80.9427	-0.751273	0.180384	-4.16485	3.11561e-05	0.000990374
Il20rb	64.3974	0.763475	0.18566	4.11223	3.9186e-05	0.00121306
Zfp708	78.8557	-1.08843	0.265395	-4.10118	4.11054e-05	0.00126421
Heyl	56.5037	-1.38679	0.338589	-4.09578	4.20745e-05	0.00128844
Bmf	38.7964	-1.15892	0.284364	-4.07547	4.59218e-05	0.0013883
Klhl31	48.0708	-0.924844	0.227751	-4.06076	4.8913e-05	0.00146625
Gm43359	18.7016	1.60614	0.396247	4.05337	5.04843e-05	0.00148824
Zfp607	171.025	-0.610079	0.150939	-4.04189	5.30212e-05	0.00155657
Hotair	108.421	-0.674305	0.167253	-4.03166	5.5385e-05	0.00160934
Zfp109	123.019	-0.635201	0.157649	-4.02922	5.59631e-05	0.00161951
Gm26773	17.8964	-1.56144	0.387826	-4.02614	5.66996e-05	0.00163417
Gm43185	37.8367	-1.40091	0.350046	-4.00209	6.27865e-05	0.00178784
Gm26733	22.2404	-1.68304	0.424074	-3.96873	7.22572e-05	0.00202906
Zfp712	93.1133	-0.895985	0.226743	-3.95155	7.76473e-05	0.00215486
Rab26os	92.1683	-0.715807	0.181981	-3.9334	8.3751e-05	0.00229733
Gm42979	67.9608	-0.834035	0.212104	-3.9322	8.41703e-05	0.00230439
Mypopos	14.5769	-1.73603	0.446248	-3.89029	0.000100123	0.00263942
Myog	67.7709	-1.25817	0.325861	-3.86105	0.000112899	0.00288853
5031414D18Rik	81.2187	-0.769715	0.201227	-3.8251	0.000130717	0.00323583
Gm5577	95.6851	-0.706348	0.185757	-3.80254	0.000143221	0.00350868
Zfp78	51.8472	-0.824124	0.217161	-3.79499	0.000147651	0.00359859
Zfp422-ps	82.8812	-0.626358	0.166353	-3.76525	0.000166385	0.00401386
A930024E05Rik	27.1473	-1.18554	0.317179	-3.73777	0.000185662	0.00440414
Zfp300	65.3184	-0.722383	0.193671	-3.72996	0.000191512	0.00451277
Gm26587	21.2592	-1.46161	0.393421	-3.71513	0.000203098	0.00474642
Gm21182	16.1671	-1.63657	0.441257	-3.70888	0.000208175	0.00483521
Gdap10	63.3337	-0.717437	0.193981	-3.69849	0.000216885	0.005006
Gm5803	52.0565	0.795382	0.215241	3.69531	0.00021962	0.00505524
Gm43128	31.6047	-1.11222	0.301135	-3.69343	0.000221252	0.00507879
Gm17080	19.8682	-1.32999	0.360167	-3.6927	0.00022189	0.00508521
Zfp273	64.0468	-0.71922	0.195943	-3.67055	0.000242026	0.00544137
Gm26518	73.5041	0.789155	0.214955	3.67126	0.000241357	0.00544137
Gm11766	21.2893	-1.26272	0.345225	-3.65766	0.00025453	0.00571345
Olfml2a	74.0257	-0.981194	0.269919	-3.63515	0.000277821	0.00616806
Gm44321	32.5202	-1.01269	0.280241	-3.61365	0.000301911	0.00656946
Phtf1os	47.6921	-0.863347	0.239499	-3.60481	0.000312381	0.00673925
Zfp418	115.843	-0.62396	0.173223	-3.60206	0.000315704	0.00679042
Gm2026	77.439	-1.06138	0.294794	-3.60043	0.000317697	0.00681149
Gm14308	71.0222	-0.682644	0.190066	-3.59162	0.000328633	0.00696947
Gm37893	51.6507	-1.01095	0.282333	-3.58069	0.000342689	0.00717123
Pagr1a	147.498	1.42373	0.398188	3.57552	0.000349533	0.00727162
Gm26724	69.3223	-0.773921	0.216994	-3.56655	0.000361715	0.00745951
A230083G16Rik	30.0532	-1.08217	0.303886	-3.56112	0.000369277	0.00756061
Vsir	125.991	-0.614668	0.172926	-3.55451	0.000378686	0.00774208
Ogn	752.259	-0.718661	0.203378	-3.53362	0.000409908	0.00829391
RP23-335G1.1	60.7743	-0.928314	0.26284	-3.53186	0.000412654	0.00831841
C130071C03Rik	54.7494	-0.86006	0.244195	-3.52203	0.000428257	0.0085345
Gm15122	26.16	-1.12888	0.327668	-3.44521	0.000570621	0.0108978
RP24-503A2.6	52.4683	-0.886366	0.2596	-3.41435	0.000639354	0.0120008
Gm14399	70.8712	-0.718419	0.211507	-3.39667	0.000682123	0.0127029
Gm37274	16.7293	-1.43767	0.42365	-3.39354	0.000689954	0.0127984
RP24-417N13.4	25.9255	1.17264	0.346199	3.38718	0.000706148	0.012997
Acrbp	33.501	-0.895424	0.26443	-3.38624	0.000708562	0.0130101
Tnfrsf25	88.7169	-0.694884	0.205211	-3.38619	0.000708693	0.0130101
RP24-439I22.8	19.1314	1.22424	0.361946	3.38237	0.000718634	0.0131586
Gm38067	32.8589	0.939675	0.280244	3.35306	0.000799229	0.0143206
Gm16091	51.1552	-0.73772	0.220613	-3.34396	0.000825911	0.0147615
Zfp108	39.7592	-0.846354	0.253946	-3.33282	0.000859718	0.0152697
Gm17690	62.0329	-0.665049	0.200027	-3.32479	0.000884847	0.0156184
C1qtnf3	146.772	-0.654906	0.198684	-3.29621	0.000979973	0.0170434
Zfp174	79.128	-0.630592	0.1935	-3.25888	0.00111854	0.0188982
Gm17083	32.107	0.920761	0.283907	3.24318	0.00118203	0.0197827
Scn7a	39.8865	-1.01668	0.314461	-3.23309	0.00122459	0.0203987
Kctd21	67.8077	-0.627629	0.195439	-3.21138	0.00132097	0.021674
Gm44164	57.4934	1.04728	0.32675	3.20515	0.00134992	0.0219714
Gp1ba	24.5525	0.994644	0.314772	3.15989	0.00157829	0.0247688
Gm43681	51.06	-0.824557	0.261127	-3.15769	0.00159027	0.024864
RP23-271M19.2	76.6844	-0.59078	0.188515	-3.13386	0.00172524	0.0264729
Gm43481	47.855	-0.931087	0.297563	-3.12904	0.0017538	0.0268242
Gm42890	70.1496	-0.720271	0.230763	-3.12126	0.00180077	0.0273953
Lix1	175.37	-0.676501	0.218072	-3.10218	0.00192099	0.0286735
Gm14443	27.1567	-0.975751	0.318687	-3.06178	0.00220023	0.0318037
Gm43684	22.8332	0.991533	0.326631	3.03564	0.0024003	0.0342084
Gm20683	81.3227	-0.614557	0.202643	-3.03271	0.00242369	0.0344727
4632404H12Rik	63.9554	-0.64392	0.212618	-3.02853	0.00245746	0.0347789
Gm38220	39.5767	0.87412	0.290031	3.01389	0.00257925	0.0360714
Apobec2	47.7125	-0.672111	0.223409	-3.00843	0.00262602	0.0365816
Pcdhga9	59.1418	-0.678515	0.225628	-3.00723	0.00263641	0.0366185
RP24-510K1.8	62.8264	0.66862	0.223038	2.99779	0.00271943	0.0375295
Gm3550	36.3656	-0.759211	0.255366	-2.97303	0.00294874	0.0400319
Tnnt1	28.1041	-1.02469	0.345297	-2.96757	0.00300167	0.0404656
4932422M17Rik	99.8747	-0.591008	0.199883	-2.95677	0.00310882	0.0415943
Gm28370	44.4702	-0.810152	0.274492	-2.95146	0.00316277	0.0419998
Cd46	49.6335	-0.631481	0.214123	-2.94916	0.00318643	0.042235
4930526A20Rik	25.3199	0.915731	0.31227	2.9325	0.00336245	0.0438321
Gm36989	52.8428	-0.687245	0.234868	-2.92609	0.00343252	0.0443992
Izumo4	15.4797	-1.1423	0.390669	-2.92396	0.00345614	0.0446033
Zfp941	19.1092	-1.0787	0.370902	-2.90831	0.0036339	0.0465172
Gm16184	44.8182	0.704502	0.24268	2.90301	0.00369596	0.0470572
Gdpd3	30.768	-0.803964	0.277981	-2.89216	0.00382608	0.0482385

## Sheet: 3h-Myoblast
gene	baseMean	log2FoldChange	lfcSE	stat	pvalue	padj
Ccl2	1199.8	0.955541	0.049975	19.1204	1.70886e-81	2.33602e-77
Zfand2a	3433.27	0.611834	0.037045	16.516	2.81611e-61	1.28321e-57
Flcn	1840.27	0.856658	0.054874	15.6114	6.09338e-55	1.38828e-51
Bhlhe40	2586.95	0.646016	0.0460565	14.0266	1.07166e-44	1.39944e-41
Slc30a1	1575.36	0.803836	0.0573223	14.0231	1.1261e-44	1.39944e-41
Hmox1	2298.94	0.680799	0.0566385	12.0201	2.78708e-33	1.46536e-30
Senp7	901.498	-0.700566	0.0586887	-11.937	7.59304e-33	3.84433e-30
Egr1	5780.05	-0.625633	0.0537552	-11.6386	2.62428e-31	9.69566e-29
Alpk2	807.509	0.628914	0.0632662	9.94076	2.76719e-23	4.78829e-21
Btg2	880.568	-0.580953	0.0603695	-9.62329	6.37566e-22	9.57751e-20
6030458C11Rik	1222.28	-0.626773	0.0667827	-9.38526	6.27602e-21	8.57932e-19
Ikzf2	531.903	-0.729788	0.0784329	-9.30462	1.34477e-20	1.78475e-18
Mtus1	357.624	-0.717564	0.0827169	-8.67494	4.13766e-18	3.74581e-16
Ppm1e	357.409	-0.80366	0.0929555	-8.64564	5.35034e-18	4.7493e-16
Sfi1	464.581	-0.700537	0.081055	-8.64273	5.48837e-18	4.84039e-16
Stmn4	398.55	-0.704999	0.0826548	-8.52944	1.47054e-17	1.23326e-15
Ngfr	762.027	0.656605	0.0816014	8.04649	8.52007e-16	5.36725e-14
Ccdc18	457.114	-0.67119	0.0834204	-8.04587	8.56365e-16	5.36996e-14
Senp8	249.266	-0.923304	0.115023	-8.02715	9.97611e-16	6.1154e-14
Nipal1	661.417	0.618629	0.0778012	7.95141	1.84401e-15	1.09599e-13
Rgs16	772.343	0.582883	0.0737243	7.90625	2.6525e-15	1.54297e-13
Ogn	1073.71	-0.599026	0.0764192	-7.83869	4.55284e-15	2.56121e-13
Kcnj2	181.519	-1.1134	0.143579	-7.75461	8.86158e-15	4.86497e-13
Tle4	172.864	1.05431	0.139256	7.57101	3.70322e-14	1.80796e-12
Proser3	262.489	-0.722441	0.0960062	-7.52494	5.27433e-14	2.49481e-12
4931414P19Rik	312.71	-0.646964	0.0878617	-7.36344	1.79237e-13	7.74732e-12
Ranbp3l	114.373	-1.38845	0.202564	-6.85436	7.16311e-12	2.44799e-10
Mettl7a1	312.105	-0.640559	0.0940061	-6.81401	9.4914e-12	3.1879e-10
Nfatc2	99.5343	1.37284	0.203342	6.75138	1.4645e-11	4.74399e-10
Mblac2	305.234	-0.602259	0.0905121	-6.6539	2.85423e-11	8.77585e-10
Zmat1	225.557	-0.736923	0.111948	-6.58275	4.6184e-11	1.34613e-09
Prkcg	105.308	1.0775	0.164037	6.56864	5.07777e-11	1.46751e-09
Apc2	195.613	-0.775555	0.120602	-6.4307	1.27021e-10	3.45331e-09
Gm20431	49.3639	8.24329	1.29275	6.37654	1.8113e-10	4.78926e-09
4933431E20Rik	249.28	-0.603068	0.0961002	-6.27541	3.48722e-10	8.77906e-09
Fv1	169.13	-0.785295	0.12767	-6.15097	7.70115e-10	1.79997e-08
Slc25a42	88.8418	-1.15765	0.189925	-6.09527	1.09251e-09	2.45636e-08
Spon2	332.28	-0.838719	0.137859	-6.08388	1.17308e-09	2.62886e-08
Tubd1	299.319	-0.617148	0.101815	-6.06145	1.34903e-09	2.98402e-08
Zc3h12b	230.275	-0.658779	0.111739	-5.8957	3.731e-09	7.56718e-08
Klhl8	231.445	-0.702098	0.120599	-5.82175	5.82358e-09	1.12283e-07
A830010M20Rik	244.444	-0.587375	0.10254	-5.72826	1.01467e-08	1.83715e-07
Mrgprf	262.098	-0.660262	0.115853	-5.69915	1.20407e-08	2.14598e-07
Ankle1	321.557	-0.624513	0.110723	-5.64034	1.69718e-08	2.90369e-07
Ypel2	129.091	-0.853355	0.152658	-5.58996	2.27121e-08	3.77707e-07
Lipe	144.581	-0.693964	0.12416	-5.58927	2.28028e-08	3.78754e-07
Otub2	169.56	-0.65913	0.119559	-5.51302	3.52727e-08	5.65273e-07
Trim45	295.705	-0.582831	0.106966	-5.44874	5.07274e-08	7.82667e-07
Fosb	134.373	0.717548	0.133228	5.38586	7.20982e-08	1.07245e-06
Gm5141	150.833	-0.673386	0.125191	-5.37889	7.49472e-08	1.1112e-06
Trim7	209.518	-0.581654	0.109733	-5.30063	1.15404e-07	1.63268e-06
AW146154	121.125	-0.824672	0.157832	-5.225	1.74157e-07	2.37834e-06
Hpgd	33.2627	-1.5386	0.295721	-5.20287	1.96237e-07	2.64813e-06
3010026O09Rik	94.014	-0.85903	0.165766	-5.18217	2.19314e-07	2.92205e-06
Ttc30a1	180.349	-0.580736	0.112462	-5.16382	2.41956e-07	3.17423e-06
Rassf2	176.538	-0.614319	0.119407	-5.14475	2.67883e-07	3.48426e-06
Zfp808	188.03	-0.651587	0.130239	-5.00302	5.64384e-07	6.85181e-06
1110002L01Rik	195.198	-0.581869	0.119317	-4.87666	1.07897e-06	1.2281e-05
Zfhx2	437.295	-0.591924	0.1223	-4.83995	1.29873e-06	1.44928e-05
Apoe	59.3016	0.993309	0.20544	4.83504	1.33119e-06	1.47716e-05
Slc1a3	336.701	-0.628845	0.133823	-4.6991	2.61316e-06	2.70211e-05
Gm13932	64.3451	0.913315	0.196673	4.64383	3.42012e-06	3.44279e-05
Mmp10	98.6917	0.969865	0.209851	4.62169	3.80621e-06	3.78406e-05
Edn1	171.996	0.713085	0.157915	4.51563	6.31303e-06	5.95988e-05
Pax5	183.96	-0.644549	0.144952	-4.44665	8.7221e-06	7.97533e-05
Gm28653	95.7843	-0.694983	0.156493	-4.44098	8.95507e-06	8.15562e-05
Cmbl	140.773	-0.587859	0.133693	-4.39708	1.09719e-05	9.80938e-05
Pomgnt2	113.112	-0.630991	0.144055	-4.38022	1.18558e-05	0.000104496
Six5	163.714	-0.583024	0.133294	-4.37396	1.22012e-05	0.000107123
Gm28042	121.099	-0.6942	0.160169	-4.33418	1.46307e-05	0.000125472
Ppm1k	176.099	-0.580158	0.134819	-4.30322	1.68332e-05	0.000142306
Gm37660	82.9762	0.729783	0.170448	4.28156	1.85588e-05	0.000155834
Heyl	87.2399	-0.833122	0.195074	-4.2708	1.94775e-05	0.000162562
1110019D14Rik	62.4016	-0.815977	0.191847	-4.25327	2.10669e-05	0.000174635
Gm12606	33.9621	1.15172	0.27083	4.25255	2.11351e-05	0.000174995
Banp	967.201	-0.719832	0.17154	-4.19628	2.71332e-05	0.000219474
Gm14418	58.6105	-0.858701	0.205514	-4.17831	2.93682e-05	0.000234773
Zfp3	113.141	-0.583483	0.144702	-4.0323	5.5234e-05	0.000405722
Pex11g	101.387	-0.648435	0.162115	-3.99986	6.33805e-05	0.000453144
Gm13139	83.5219	0.658107	0.165582	3.9745	7.05286e-05	0.000494677
Ccdc171	86.9193	-0.637964	0.160722	-3.96937	7.20638e-05	0.000503894
9830147E19Rik	107.085	-0.653969	0.165459	-3.95244	7.7358e-05	0.000534623
Kcna3	96.4331	-0.585669	0.150705	-3.88619	0.000101831	0.000678706
Xcr1	32.8177	1.14904	0.297758	3.85896	0.000113872	0.000750181
Coa4	107.17	-0.605536	0.159078	-3.80653	0.00014093	0.000896054
Myo1h	76.1913	0.662245	0.174065	3.80459	0.00014204	0.000901608
Rps6-ps3	73.2088	-0.686963	0.181716	-3.78042	0.000156561	0.000979045
Kantr	89.0966	-0.622093	0.165244	-3.76469	0.000166756	0.00103428
Tmem169	75.8028	-0.715943	0.193284	-3.7041	0.000212145	0.00126307
Tert	80.3287	-0.693505	0.189256	-3.66437	0.000247947	0.00144724
Bmf	43.0368	-0.843871	0.231151	-3.65073	0.000261496	0.00151468
5031414D18Rik	120.383	0.591319	0.162589	3.63689	0.000275948	0.00157899
1700001L05Rik	25.8983	1.24654	0.343286	3.6312	0.000282102	0.00160815
Apol8	33.097	1.03126	0.284551	3.62417	0.000289887	0.00164566
Dnajc28	75.8492	-0.665641	0.185641	-3.58564	0.000336257	0.00187159
Fam227a	29.5688	-1.09788	0.31339	-3.50323	0.000459653	0.00245736
Wnt6	71.3767	-0.686574	0.196492	-3.49417	0.000475547	0.00253242
Vsir	147.203	-0.589572	0.168974	-3.48912	0.000484608	0.00257066
Bach2	52.1755	0.744846	0.214201	3.47733	0.000506442	0.00267197
Myog	106.347	-0.822481	0.236901	-3.47184	0.000516912	0.00271776
Myl1	77.9543	-0.737611	0.216018	-3.41459	0.000638782	0.0032695
Casc1	56.5812	0.70701	0.207049	3.4147	0.000638524	0.0032695
Acot6	35.0189	-0.955685	0.280952	-3.4016	0.000669926	0.00341076
Eepd1	26.6353	-1.01501	0.30414	-3.33732	0.000845896	0.00416999
Gm14296	847.986	-0.754857	0.22691	-3.32668	0.000878877	0.00430618
Epor	81.4549	-0.619813	0.189146	-3.2769	0.00104955	0.00499734
Il20rb	42.5299	0.804151	0.247927	3.2435	0.00118069	0.00551987
Btbd17	41.9281	-0.814538	0.251688	-3.23631	0.00121087	0.00564357
Sh2d3c	76.1568	-0.604541	0.188364	-3.20943	0.00132998	0.00611942
Ptgfr	30.2854	-1.02546	0.322739	-3.17738	0.00148614	0.00674487
Gm996	48.978	-0.874628	0.275831	-3.17089	0.00151974	0.0068677
Cpxm1	22.3535	1.14432	0.360985	3.17	0.00152436	0.00687952
Gm29609	104.696	0.625006	0.197287	3.168	0.00153493	0.00692493
Apobec1	57.2724	-0.624726	0.197687	-3.16017	0.00157677	0.00709564
Scn9a	55.1669	-0.667894	0.214581	-3.11255	0.00185477	0.00816051
Ttc38	63.1139	-0.612456	0.197425	-3.10222	0.00192078	0.00841032
Gm14399	78.32	-0.666788	0.215581	-3.09298	0.0019816	0.00864617
Gm37676	22.1918	-8.02111	2.61219	-3.07064	0.00213601	0.00921402
Gcnt1	61.4244	-0.584203	0.192122	-3.04079	0.00235955	0.0100546
Gm21986	31.6549	0.806835	0.266009	3.03311	0.00242044	0.0102565
Hykk	37.5394	-0.827543	0.274341	-3.01648	0.00255728	0.0107107
Gm3716	68.1284	-0.584497	0.194353	-3.00739	0.00263501	0.0109819
Olfml2a	115.739	-0.730811	0.243099	-3.00623	0.00264505	0.0110165
Omd	44.7892	-0.733788	0.245776	-2.98559	0.00283029	0.0116422
Wnt11	51.9849	0.641805	0.215169	2.9828	0.00285629	0.0117289
Gm37090	26.3032	-0.933393	0.313827	-2.97423	0.00293727	0.0120253
Armc2	48.8054	-0.644293	0.216918	-2.97021	0.00297592	0.012158
Gm17122	26.7473	1.20359	0.410408	2.93265	0.00336079	0.0134609
Rnf32	28.5156	-0.84049	0.28669	-2.9317	0.00337111	0.0134943
9330020H09Rik	47.0045	0.646031	0.221009	2.9231	0.00346566	0.013817
Rpl15-ps3	30.8309	1.04507	0.35892	2.91172	0.00359448	0.0142549
Onecut2	41.3192	-0.702937	0.243102	-2.89153	0.00383375	0.0150813
Pde7b	46.9888	-0.844029	0.292563	-2.88495	0.0039148	0.0153295
Cyp1a1	277.192	-1.94787	0.675381	-2.88411	0.00392523	0.0153572
Vldlr	63.4651	-0.59548	0.207432	-2.87072	0.00409536	0.0159361
Gm28529	36.03	0.758369	0.266348	2.84728	0.00440941	0.0169889
Prox1	45.7854	-0.632949	0.223037	-2.83787	0.00454157	0.0174098
Ypel4	41.038	-0.732095	0.258302	-2.83425	0.00459328	0.0175735
Edn2	21.0677	1.01258	0.361085	2.80428	0.00504291	0.0189803
Usp2	52.8174	-0.602596	0.215752	-2.793	0.00522223	0.0195798
Pik3ip1	96.0394	-0.617578	0.22181	-2.78427	0.00536491	0.0200214
Ccnb1ip1	32.9039	-0.732679	0.264207	-2.77313	0.00555208	0.0206161
Gm20683	71.6042	-0.618984	0.223394	-2.77082	0.00559161	0.0207316
Rab40b	46.0708	-0.733391	0.265346	-2.76391	0.0057114	0.0210899
Gm16001	23.2179	-0.870798	0.315229	-2.76243	0.00573726	0.0211679
Atp8b1	28.8278	-0.803498	0.291055	-2.76064	0.0057688	0.0212445
Tmem220	23.666	-0.891745	0.325595	-2.73882	0.006166	0.0224233
Gm15506	27.595	-0.813513	0.298759	-2.72297	0.00646977	0.0233171
Slc5a7	23.1159	-0.933736	0.343555	-2.71787	0.00657043	0.0236052
Tmem204	25.1692	-0.89712	0.33105	-2.70992	0.00672997	0.024066
Lekr1	38.8645	-0.677522	0.252213	-2.68631	0.00722453	0.0255285
Gm14419	264.398	-0.791979	0.295202	-2.68284	0.0073	0.0257525
Epn3	37.1879	-0.724607	0.273312	-2.6512	0.00802056	0.0279412
Tmc3	35.1086	-0.741196	0.282906	-2.61994	0.00879465	0.0301986
Cdkl5	41.0236	-0.726395	0.277685	-2.6159	0.00889935	0.0304821
Hist1h2bl	25.028	0.810979	0.311227	2.60575	0.00916746	0.031237
Dand5	34.4682	-0.705274	0.270722	-2.60516	0.00918305	0.0312814
Gm4419	33.3906	-0.679842	0.26143	-2.60048	0.00930943	0.0316174
Mybph	35.3464	-0.821386	0.319263	-2.57276	0.0100891	0.0337704
Zfp677	51.6471	-0.618873	0.240664	-2.57152	0.0101253	0.0338665
Lrrc30	40.3898	-0.726915	0.282751	-2.57086	0.0101446	0.0338967
Phyhd1	34.4454	-0.882846	0.347681	-2.53924	0.0111094	0.0365499
Gm26733	45.8294	0.658124	0.259679	2.53438	0.0112647	0.0369327
Pla2g4b	62.3233	-0.6558	0.259219	-2.52991	0.0114092	0.0372942
Gm2026	77.0121	-0.703736	0.278458	-2.52726	0.0114956	0.0374958
Ldoc1l	28.2067	-0.732928	0.290838	-2.52006	0.0117336	0.0380722
Defb42	34.8414	-0.704451	0.279642	-2.51912	0.011765	0.0381561
Hist1h3f	28.9363	0.709967	0.282981	2.50888	0.0121114	0.0390294
Rbm24	55.2704	-0.610653	0.24356	-2.5072	0.0121691	0.0391783
Ahrr	671.711	-0.622587	0.248521	-2.50517	0.0122393	0.0393119
Aqp11	20.7736	-0.939671	0.378273	-2.48411	0.0129877	0.0412024
Hist1h2bg	29.8514	0.694884	0.28265	2.45846	0.0139535	0.0438592
Gm20775	42.9457	0.686894	0.279468	2.45787	0.0139765	0.0439217
Gm15455	33.4309	-0.69227	0.281888	-2.45583	0.014056	0.0440902
Gm38393	46.1529	-0.607908	0.247917	-2.45207	0.0142039	0.0444319
Pgbd1	26.5363	-0.746744	0.305057	-2.44788	0.0143699	0.0448691
Myh3	91.0728	-0.590328	0.241991	-2.43946	0.0147093	0.0456471
Gm9949	25.9369	-0.740621	0.305924	-2.42093	0.015481	0.0476633
Gm36189	28.0784	0.737019	0.30475	2.41844	0.0155871	0.0479575
Glis1	24.5436	0.764837	0.317116	2.41185	0.0158718	0.0487128

## Sheet: 6h-Myoblast
gene	baseMean	log2FoldChange	lfcSE	stat	pvalue	padj
Ngfr	1368.58	1.30333	0.061691	21.1267	4.5247e-99	6.38797e-95
Msmo1	7111.27	0.623149	0.0373049	16.7042	1.22159e-62	8.62318e-59
Plin4	865.133	1.55247	0.0954391	16.2666	1.70394e-59	8.01876e-56
Wdr81	4776.67	0.664303	0.0447757	14.8363	8.53795e-50	1.72198e-46
Hmgcs1	13792.8	0.622411	0.0428347	14.5305	7.76153e-48	1.36972e-44
Ncdn	10374.4	0.604426	0.0416425	14.5147	9.78553e-48	1.53502e-44
Insig1	4750.5	0.72626	0.0520138	13.9628	2.62764e-44	3.37245e-41
Mvd	1516.25	1.03706	0.0780404	13.2888	2.68987e-40	2.71254e-37
Zfand2a	4086.03	0.735754	0.0563371	13.0599	5.58368e-39	5.25536e-36
Ndrg4	10082.9	0.685743	0.0529325	12.955	2.20022e-38	1.94142e-35
Mfsd11	3277.31	0.625956	0.0518883	12.0635	1.64549e-33	1.29061e-30
Prr9	181.567	2.09383	0.180677	11.5888	4.69862e-31	3.00888e-28
Flcn	1785.02	0.700107	0.0614171	11.3992	4.21892e-30	2.29087e-27
BC022687	1699.73	0.623248	0.0573362	10.8701	1.60104e-27	7.29143e-25
Fam167a	385.561	-0.974877	0.089785	-10.8579	1.82889e-27	8.06882e-25
Slc38a7	3018.7	0.656303	0.0618903	10.6043	2.84579e-26	1.21748e-23
Tmprss11b	557.893	0.751835	0.0713389	10.5389	5.71466e-26	2.37293e-23
Gnpda1	1200.12	0.887414	0.0857194	10.3526	4.07479e-25	1.598e-22
Dpp7	1079.13	1.01247	0.0990554	10.2212	1.59279e-24	5.91765e-22
Neu1	1398.15	0.632346	0.0619129	10.2135	1.72582e-24	6.24748e-22
Pdp2	818.523	0.588818	0.0587507	10.0223	1.21636e-23	3.81611e-21
Htr1b	3891.43	0.604622	0.060762	9.95065	2.50532e-23	7.68915e-21
Slc27a1	6718.31	0.624955	0.0654735	9.54515	1.35906e-21	3.55319e-19
Ccl2	1456.48	0.760333	0.0807641	9.41424	4.76497e-21	1.1212e-18
Uap1l1	3440.39	0.598217	0.0638352	9.37127	7.16638e-21	1.58086e-18
Whrn	805.774	1.0082	0.115084	8.76059	1.94233e-18	3.34412e-16
Lingo2	383.659	-0.790195	0.0902475	-8.75587	2.02542e-18	3.44517e-16
Zfp324	861.433	0.600186	0.0703496	8.53148	1.44483e-17	2.1248e-15
Gm8615	411.209	0.923731	0.109518	8.43455	3.32481e-17	4.55726e-15
Sp4	568.715	-0.601299	0.0720758	-8.34259	7.26836e-17	9.50136e-15
Pex26	720.945	0.655849	0.0806934	8.12766	4.37643e-16	5.14887e-14
Miip	707.081	-0.603144	0.0744606	-8.10017	5.48821e-16	6.40352e-14
Mylk2	392.151	1.06749	0.137053	7.78887	6.76138e-15	6.77001e-13
Cd200	572.612	-0.605062	0.0789808	-7.66087	1.84672e-14	1.69298e-12
Arhgef9	579.678	-0.588599	0.0770835	-7.63587	2.24298e-14	2.02989e-12
Sec16b	647.525	-0.604596	0.0797274	-7.58328	3.36915e-14	2.90035e-12
Ppm1e	700.116	0.668782	0.0884302	7.56282	3.94409e-14	3.35437e-12
Ccl7	566.027	0.913356	0.12391	7.37114	1.69173e-13	1.29102e-11
Sco2	464.515	0.738929	0.101423	7.2856	3.20236e-13	2.28338e-11
Ficd	484.562	0.662469	0.0918383	7.21343	5.45602e-13	3.65756e-11
Ddit3	1239.76	1.17497	0.165375	7.10485	1.20458e-12	7.52487e-11
Herc3	648.995	-0.62142	0.0888312	-6.99552	2.64273e-12	1.54814e-10
Lpin1	430.802	0.595262	0.0858253	6.93574	4.04088e-12	2.27287e-10
Mr1	345.589	-0.600979	0.0879548	-6.83282	8.326e-12	4.46945e-10
Tmem150a	805.288	0.588834	0.0867773	6.78558	1.15623e-11	6.00135e-10
Gm43737	501.614	0.581527	0.0862692	6.74084	1.57476e-11	8.08451e-10
Ap5z1	732.039	0.592889	0.0892497	6.64303	3.07293e-11	1.48574e-09
Slc45a3	178.731	0.803664	0.126845	6.33578	2.36145e-10	9.31255e-09
Cyp39a1	432.824	-0.582616	0.0922603	-6.31492	2.70304e-10	1.03419e-08
Banp	2019.57	0.912265	0.145752	6.25901	3.87431e-10	1.45472e-08
March9	829.122	0.58147	0.0961877	6.04516	1.49266e-09	4.9352e-08
Trdmt1	547.058	-0.625823	0.104297	-6.00039	1.96847e-09	6.20332e-08
Cd28	244.661	0.825183	0.138638	5.95208	2.64759e-09	8.07314e-08
Xirp1	706.193	0.741291	0.125057	5.92764	3.07317e-09	9.17987e-08
Herpud1	5228.18	1.29229	0.219907	5.87652	4.18982e-09	1.21462e-07
Ogn	720.725	-0.689536	0.117722	-5.85733	4.70363e-09	1.34425e-07
Thsd4	61.5475	-1.30375	0.222611	-5.85662	4.72392e-09	1.34732e-07
Dbp	226.579	-0.679567	0.116719	-5.82225	5.80603e-09	1.6104e-07
Dact2	741.461	0.598473	0.10344	5.78573	7.21969e-09	1.93501e-07
Gpnmb	204.463	1.17131	0.207832	5.63588	1.74169e-08	4.32909e-07
Lce1g	208.385	0.741556	0.132929	5.57858	2.42487e-08	5.81227e-07
Fam180a	18.3305	2.77973	0.499356	5.56664	2.59695e-08	6.15164e-07
Dnajb9	1556.71	0.914535	0.165265	5.53374	3.13479e-08	7.30314e-07
Cep72	152.273	-0.759713	0.138381	-5.49001	4.01912e-08	9.00667e-07
Ly96	172.509	0.638124	0.117259	5.44202	5.26805e-08	1.14422e-06
Vegfc	320.516	0.636789	0.117121	5.43702	5.41804e-08	1.17319e-06
F2rl1	261.982	-0.646325	0.120135	-5.38001	7.44825e-08	1.55324e-06
H1f0	7860.57	-0.659744	0.124151	-5.31403	1.07229e-07	2.12921e-06
Angpt2	146.538	0.699972	0.131984	5.30347	1.13624e-07	2.23418e-06
Klrg2	378.65	0.773331	0.148029	5.22419	1.74924e-07	3.31042e-06
Card14	121.463	-0.826017	0.159109	-5.19152	2.08583e-07	3.87667e-06
Fgfr4	219.021	-0.594823	0.114668	-5.18735	2.13311e-07	3.95214e-06
Igfbp3	145.279	0.663646	0.128509	5.16421	2.41455e-07	4.41563e-06
Zfp810	199.051	-0.59118	0.115085	-5.13691	2.79288e-07	5.01016e-06
Krt16	59.4386	1.08498	0.21178	5.12316	3.00459e-07	5.3223e-06
Rnf165	144.98	-0.654292	0.127883	-5.11635	3.1151e-07	5.49738e-06
Frat2	117.118	-0.74732	0.148191	-5.04294	4.58431e-07	7.64124e-06
Rtn4rl1	50.9628	1.16496	0.232554	5.00944	5.45888e-07	8.89935e-06
Dedd2	472.212	0.650337	0.131505	4.94534	7.60108e-07	1.20036e-05
Mmp15	212.477	0.650874	0.132015	4.9303	8.21031e-07	1.28328e-05
Csf2rb	22.8863	1.63079	0.332621	4.90286	9.44533e-07	1.45419e-05
Ralgps1	175.956	-0.614281	0.125388	-4.89903	9.63126e-07	1.47638e-05
Pax5	126.057	-0.686787	0.144135	-4.76488	1.88967e-06	2.70846e-05
Fasn	33964.7	0.603422	0.127735	4.72403	2.31222e-06	3.22568e-05
Syvn1	4723.54	1.03659	0.220371	4.70382	2.55335e-06	3.52033e-05
D5Ertd615e	80.3747	-0.850442	0.180958	-4.69966	2.60597e-06	3.5789e-05
Zc3h6	405.454	-0.711319	0.152513	-4.66399	3.10138e-06	4.14633e-05
Cxcl12	1288.11	0.724271	0.155374	4.66146	3.13969e-06	4.19359e-05
Srsf5	9852.18	-0.695711	0.150546	-4.62124	3.81446e-06	4.98173e-05
Trmo	152.838	0.601625	0.13027	4.6183	3.86888e-06	5.03882e-05
Hspa5	69924.2	1.14075	0.24822	4.59572	4.31249e-06	5.53992e-05
Cxcr6	80.9354	0.801857	0.174518	4.5947	4.33379e-06	5.56222e-05
Plcxd2	584.74	0.597409	0.13008	4.59263	4.37696e-06	5.60235e-05
Bmp4	259.913	-0.590259	0.128632	-4.58873	4.45956e-06	5.67719e-05
Spata5l1	483.018	0.646394	0.141769	4.5595	5.12763e-06	6.46934e-05
Fzd6	2609.85	-0.606215	0.133988	-4.5244	6.05657e-06	7.49401e-05
Medag	79.4851	-0.802587	0.178828	-4.48804	7.18826e-06	8.66642e-05
Rnf151	60.8831	1.1241	0.250792	4.48221	7.3875e-06	8.85903e-05
Gramd2	122.485	0.653425	0.145854	4.47999	7.46475e-06	8.93113e-05
2810408A11Rik	151.577	-0.598172	0.135436	-4.41665	1.00242e-05	0.000114965
Reck	156.734	-0.585941	0.133295	-4.39582	1.10355e-05	0.000125241
Spon2	157.092	-0.646189	0.147481	-4.3815	1.17867e-05	0.000133017
Lpar4	133.379	-0.652547	0.149054	-4.37793	1.19809e-05	0.000134993
Wisp2	20.9409	1.63309	0.374497	4.36077	1.29606e-05	0.000143737
Pitpnc1	61.3326	-0.892939	0.205695	-4.34109	1.41777e-05	0.000155405
Tmem53	69.5922	-0.81233	0.189455	-4.28772	1.80519e-05	0.000190476
Platr14	67.9705	-0.824589	0.193495	-4.26154	2.0302e-05	0.000210443
Hs3st3b1	221.6	0.754898	0.177893	4.24354	2.20023e-05	0.000225093
Fads6	61.5905	0.877277	0.206818	4.24178	2.2175e-05	0.000226696
Kpna2-ps	30.8267	-1.33976	0.31864	-4.20461	2.61533e-05	0.000260758
Gipc2	33.9763	1.24744	0.297771	4.18927	2.79851e-05	0.000276483
Scara3	103.553	-0.798559	0.190675	-4.18807	2.81336e-05	0.000277684
Nr4a3	49.4751	1.0482	0.250902	4.17774	2.94422e-05	0.000289259
RP24-377D18.5	19.5921	-1.64323	0.397094	-4.13813	3.50145e-05	0.000334688
Dnajc3	8743.05	0.843257	0.205909	4.0953	4.2162e-05	0.000391092
Plxna4	51.5797	0.905005	0.221973	4.07709	4.56029e-05	0.000417523
Hsph1	17714.8	1.02461	0.251821	4.06882	4.72516e-05	0.000430942
Unc13a	160.301	0.581842	0.143574	4.05255	5.06624e-05	0.000456155
Trp53cor1	20.6853	-1.45931	0.360395	-4.0492	5.13938e-05	0.000460977
Sdf2l1	1925.06	1.42641	0.353811	4.03156	5.5407e-05	0.000491973
Manf	8394.29	0.791855	0.196811	4.02342	5.73583e-05	0.000504539
Fat4	238.937	0.640425	0.159432	4.01691	5.89668e-05	0.000515475
Cck	96.0895	0.946807	0.23588	4.01393	5.9715e-05	0.000520726
Gm26083	22.7274	-1.83561	0.460971	-3.98205	6.83222e-05	0.00058708
Slco4a1	2128.6	0.806724	0.202872	3.97652	6.99313e-05	0.00059583
Creld2	4560.12	1.05494	0.266134	3.96394	7.37227e-05	0.000625115
Hyou1	14147.1	0.848965	0.214683	3.95451	7.66929e-05	0.000647966
Gpr35	28.4374	1.1812	0.299503	3.94387	8.01778e-05	0.000671781
Nxf7	53.8421	-0.982933	0.251456	-3.90897	9.26903e-05	0.000760815
Slc17a8	16.0515	1.55861	0.399792	3.89856	9.67676e-05	0.000789235
2210008F06Rik	47.8518	0.867273	0.224777	3.85837	0.000114148	0.000908716
Sox5	49.8712	-0.847782	0.219817	-3.85676	0.000114901	0.000912871
Ero1lb	914.071	0.725086	0.188864	3.8392	0.000123435	0.00097
Hspa1b	12354	1.26205	0.330104	3.82319	0.000131736	0.00102982
Dnajb1	7266.83	0.593497	0.156556	3.79097	0.000150061	0.0011489
C030015A19Rik	94.7018	0.725596	0.192196	3.77529	0.000159823	0.00121308
Tpsab1	50.1699	0.859172	0.227886	3.77018	0.000163129	0.00122961
Olfml2a	46.0396	-1.0107	0.26822	-3.76816	0.000164459	0.00123765
RP23-325D10.3	68.1274	-7.08215	1.90711	-3.71355	0.000204371	0.00148421
Ifi47	18.6064	-1.44806	0.390055	-3.71246	0.000205258	0.0014876
Serpinb9e	59.8398	0.941923	0.254021	3.70805	0.000208858	0.00150749
Fam84b	68.133	0.705421	0.190483	3.70333	0.00021279	0.00153118
Trnp1	123.407	0.58936	0.159527	3.69443	0.000220385	0.0015738
Kcnc2	94.5716	-0.586221	0.160793	-3.64582	0.000266544	0.001851
Dchs2	45.4055	-0.882288	0.242408	-3.63968	0.000272974	0.00188637
Sel1l	8130.23	0.599537	0.165286	3.62727	0.000286435	0.00196305
Pnma1	95.8583	0.631796	0.174395	3.62279	0.000291441	0.00198675
Kdr	21.0333	1.26269	0.349087	3.61712	0.000297902	0.00201716
Pappa	107.834	0.608367	0.169986	3.57893	0.000345007	0.00228784
Acy3	68.0191	-0.691855	0.193893	-3.56823	0.000359407	0.00237108
Slc40a1	36.6047	-0.94845	0.266798	-3.55494	0.000378064	0.00247336
Abhd15	103.121	0.590627	0.166601	3.54516	0.000392372	0.00255631
Hsf5	35.1332	0.94288	0.266351	3.54	0.000400133	0.00259463
Mfsd7c	20.3593	1.25211	0.353896	3.53809	0.000403033	0.0026101
Slc2a6	41.2599	1.15774	0.328792	3.5212	0.000429591	0.00274138
Gm20634	63.5475	0.764152	0.217233	3.51765	0.000435381	0.00277128
Lmod1	69.1753	-0.677234	0.194508	-3.48179	0.000498079	0.00311145
Xirp2	106.97	-0.641199	0.184537	-3.47463	0.000511559	0.00318298
Unc13c	89.92	-0.583867	0.168105	-3.47324	0.000514223	0.00319674
Sh3rf2	23.9072	-1.32507	0.382399	-3.46515	0.000529933	0.00327279
Bach2	29.0894	-1.0707	0.309426	-3.46027	0.00053963	0.00333122
Lor	46.0616	0.920918	0.266642	3.45377	0.000552813	0.00339774
Eomes	26.3269	1.08337	0.31371	3.4534	0.000553568	0.0034009
Fabp3	77.056	0.836083	0.244813	3.41518	0.000637391	0.00384395
Gareml	42.5703	1.00339	0.293855	3.41458	0.000638795	0.00384913
Gas1	6932.65	-0.635253	0.186069	-3.41408	0.000639978	0.00385297
Kbtbd11	1423.71	0.580174	0.17038	3.40517	0.000661238	0.00396406
Kctd12b	21.504	-1.18896	0.349778	-3.3992	0.000675833	0.00403442
Gm21710	81.3251	0.733915	0.216468	3.3904	0.000697896	0.00415734
Triqk	70.9451	-0.661057	0.195062	-3.38896	0.000701573	0.00417396
Zfp493	53.8185	0.783837	0.23168	3.38328	0.00071625	0.00424518
Gm10639	162.791	0.651132	0.193681	3.36187	0.000774165	0.00452013
Sfmbt2	74.4682	-0.598258	0.178407	-3.35334	0.000798426	0.00463304
Pdia4	12450.9	0.778515	0.233308	3.33685	0.000847325	0.0048648
Gm3055	61.5722	1.12048	0.336057	3.33419	0.000855477	0.00490562
Gm7902	41.7691	0.939187	0.282005	3.33039	0.000867238	0.00495896
Lrrc4c	382.95	-0.929825	0.282949	-3.2862	0.0010155	0.00566675
Ifih1	32.8406	-0.937526	0.285966	-3.27846	0.00104376	0.00578329
Tril	45.2651	-0.727866	0.222072	-3.27761	0.00104689	0.00579832
Rasgef1a	27.4826	1.06239	0.32688	3.25008	0.00115372	0.00627435
2010300F17Rik	76.7435	-0.813526	0.25343	-3.21006	0.00132707	0.00704611
Gm3716	67.2311	-0.663247	0.206829	-3.20674	0.00134248	0.00711454
Zfp786	36.7591	0.863892	0.269766	3.20238	0.00136299	0.00720159
Gm42559	51.7384	0.836097	0.261504	3.19727	0.00138736	0.00730578
Arl5c	50.6444	-0.687874	0.215185	-3.19666	0.00139029	0.00731299
Hist1h2an	15.9959	1.55408	0.489331	3.17593	0.00149358	0.00777236
Gm43064	19.9475	1.17779	0.373497	3.15341	0.00161376	0.0082757
Rslcan18	16.1176	1.29502	0.411339	3.1483	0.00164221	0.00839416
Ager	22.7584	-1.17954	0.375852	-3.1383	0.00169929	0.0086328
Maats1	25.6648	-0.946338	0.302811	-3.12518	0.00177695	0.00896923
Mettl20	84.1678	-0.592742	0.191346	-3.09775	0.00194997	0.00970037
Gm16310	40.8627	1.0181	0.329765	3.08735	0.00201947	0.00997929
Gm43162	43.1927	0.793208	0.257702	3.07801	0.0020839	0.010251
Satb1	19.3266	-1.19856	0.390801	-3.06693	0.00216273	0.0105542
Gm20517	89.7041	0.948447	0.310154	3.05799	0.00222826	0.0107994
Gm6223	43.0986	0.906729	0.296779	3.05523	0.00224888	0.0108769
Gm9747	554.069	-0.701002	0.230395	-3.04261	0.00234534	0.0112663
RP24-510K1.8	42.0758	-0.76537	0.251846	-3.03904	0.00237334	0.0113852
Tmem198	54.8837	0.625961	0.206726	3.02797	0.00246205	0.0117271
Mbp	54.9074	-0.636211	0.210451	-3.02309	0.00250209	0.0118938
Prr18	32.2497	0.887475	0.297034	2.98779	0.00281005	0.0131714
Plekha4	22.6129	-1.20296	0.403051	-2.98463	0.00283923	0.0132773
Sarm1	62.7419	0.61514	0.206304	2.98172	0.00286636	0.0133732
Dapk2	76.1162	-0.620287	0.210971	-2.94016	0.00328045	0.0149688
RP24-143K11.1	33.3268	0.847206	0.288655	2.93501	0.00333534	0.0151972
Gm43031	63.9014	0.598492	0.204979	2.91977	0.0035029	0.015805
Sptb	47.992	-0.693437	0.238254	-2.9105	0.00360853	0.0162505
Gm38158	35.9103	-0.82637	0.28446	-2.90505	0.00367194	0.016466
Rbm24	40.1627	-0.760354	0.262322	-2.89855	0.00374893	0.0167069
Gm42664	91.4538	-0.688461	0.238893	-2.88188	0.00395305	0.017424
Gm5763	27.5792	0.901311	0.313724	2.87294	0.00406669	0.0178358
Gm12905	21.2921	1.22048	0.426046	2.86467	0.00417438	0.018212
Klhl31	44.6848	-0.701959	0.245586	-2.85831	0.00425908	0.0185185
Trim21	57.9201	0.593236	0.208496	2.84531	0.00443679	0.0191614
Flrt3	16.1597	1.22814	0.434583	2.82602	0.00471299	0.0201997
Tmem229b	28.2716	0.836474	0.297412	2.81251	0.00491565	0.0208281
Gm26606	21.2963	0.935229	0.33433	2.79732	0.00515286	0.0215745
Rps6-ps1	42.7679	-0.833125	0.297979	-2.79592	0.00517523	0.0216373
Gsta1	4286.29	0.591191	0.211733	2.79216	0.00523573	0.021837
Gm21975	56.8984	0.66197	0.237096	2.792	0.00523841	0.0218417
Hapln4	53.3309	0.618262	0.221847	2.78689	0.00532163	0.0221038
Mab21l3	16.0491	-1.19269	0.429365	-2.7778	0.00547277	0.0226251
Mob3b	25.2963	-0.848441	0.306316	-2.76982	0.00560868	0.0230519
Kctd12	20.1388	1.27117	0.460871	2.75819	0.00581224	0.0237365
Gm37621	64.6244	0.635171	0.232198	2.73547	0.00622913	0.025105
Hey2	24.018	0.939214	0.34533	2.71976	0.00653302	0.0260619
Rhbdl2	22.1855	0.925651	0.340924	2.71512	0.00662512	0.0262956
E230016M11Rik	38.5304	-0.744285	0.275609	-2.70051	0.00692327	0.0272796
Clca4a	21.5612	-0.900891	0.3363	-2.67883	0.00738793	0.0287177
Rps2-ps6	17.5584	-1.11946	0.418327	-2.67604	0.00744985	0.0289107
Mpv17l	99.7355	-0.58331	0.218432	-2.67044	0.00757528	0.0293168
4930579G18Rik	19.3999	-0.981059	0.36797	-2.66614	0.00767281	0.0296374
Serpinb9g	21.9229	0.985391	0.370156	2.66209	0.00776564	0.0298978
Pagr1a	157.809	1.1185	0.420317	2.6611	0.00778868	0.0299783
Scn7a	33.3503	-0.684904	0.257652	-2.65825	0.00785478	0.0301916
Gm15867	22.0576	-0.998581	0.376999	-2.64877	0.00807864	0.0308755
Igsf10	34.2712	-0.698315	0.266929	-2.61611	0.00889381	0.0332881
Tnxb	26.0196	0.844226	0.324357	2.60277	0.00924753	0.0343751
2700069I18Rik	26.5673	-0.77263	0.29775	-2.59489	0.009462	0.0350138
Hpgd	33.0817	-0.731456	0.282333	-2.59075	0.0095767	0.0353567
Ppp1r9a	17.8224	-0.970395	0.37476	-2.58938	0.00961501	0.0354703
Bmf	25.3804	-0.966113	0.373602	-2.58594	0.00971131	0.035705
Grip1	35.3802	-0.688258	0.266244	-2.58506	0.00973618	0.0357771
RP23-182F18.1	25.3047	0.880195	0.341243	2.57938	0.00989773	0.0362668
Gm13192	55.6868	-0.590561	0.229294	-2.57557	0.0100076	0.0366029
Gm10069	60.35	0.596691	0.232235	2.56934	0.0101892	0.037153
Gm7265	44.9006	0.668316	0.260312	2.56736	0.0102476	0.0373258
Hcn3	23.1014	0.900144	0.350655	2.56704	0.0102571	0.037351
Kcnj14	21.4195	0.842086	0.328786	2.5612	0.0104312	0.0378676
Kcnab1	24.4635	0.812275	0.319816	2.53982	0.0110909	0.0399239
Gm16867	34.166	0.722836	0.286021	2.52721	0.0114973	0.0411141
C130036L24Rik	36.4219	0.696573	0.275932	2.52443	0.0115885	0.0414298
Hmgb1-ps1	30.3479	-0.682348	0.270833	-2.51944	0.0117541	0.0419367
Aspa	41.2207	-0.61413	0.2444	-2.51281	0.0119773	0.0426042
Gm14057	32.9613	0.739595	0.294781	2.50896	0.0121086	0.043006
Nfia	38.0627	-0.70032	0.279471	-2.50588	0.0122149	0.0432638
Gm12397	15.8988	1.09345	0.441404	2.47721	0.0132415	0.0463993
Gm773	21.7577	-0.853684	0.345635	-2.4699	0.0135152	0.0472294
Cnr1	40.7413	0.653952	0.266339	2.45534	0.0140753	0.0487643
Prkag3	47.1728	-0.621622	0.253684	-2.45038	0.0142706	0.0492959
