# Supplementary material for: Stretching muscle cells induces transcriptional and splicing transitions and changes in SR proteins
Source: Commun Biol. 2022 Sep 19;5:987. doi: 10.1038/s42003-022-03915-7 (PMC9485123; doi:10.1038/s42003-022-03915-7)
Supplement: Supplementary file 6 — Supplemental Data 3 [file 42003_2022_3915_MOESM6_ESM.xlsx]

## Sheet: 1h-Differentiated-cells
gene	baseMean	log2FoldChange	lfcSE	stat	pvalue	padj
Zfp866	882.269	-1.21582	0.104769	-11.6047	3.89859e-31	6.38199e-27
Mylip	981.504	-0.740502	0.0686448	-10.7874	3.94626e-27	3.23001e-23
Ppp1r15a	3359.93	0.695711	0.0785646	8.85528	8.3472e-19	3.54073e-15
Zfp87	492.871	-0.715682	0.0808563	-8.85128	8.65176e-19	3.54073e-15
Fosb	1024.72	4.01634	0.456339	8.80121	1.35348e-18	4.43129e-15
Zfp626	629.045	-0.624954	0.0732358	-8.53344	1.42056e-17	3.87577e-14
Cited2	18798.1	0.683903	0.081663	8.3747	5.53647e-17	1.1329e-13
RP24-344N22.5	65.1721	1.68733	0.216626	7.78914	6.74687e-15	1.22718e-11
Zbtb26	597.73	-0.766759	0.098651	-7.77244	7.69859e-15	1.26026e-11
Dusp1	4948.72	0.963407	0.127637	7.54802	4.41917e-14	6.57652e-11
Plk2	14670.4	0.839352	0.111509	7.52723	5.18299e-14	7.07046e-11
Zfp760	251.59	-1.1166	0.153749	-7.26249	3.80025e-13	4.78539e-10
Clk1	2783.13	-0.78794	0.111426	-7.07143	1.53348e-12	1.4906e-09
0610030E20Rik	1313	-0.600692	0.084962	-7.07012	1.54797e-12	1.4906e-09
Clec2d	767.575	-0.593967	0.0849219	-6.99428	2.66627e-12	2.21824e-09
Smad7	1518.5	1.21638	0.173929	6.99357	2.67971e-12	2.21824e-09
Zfp60	1129.94	-0.677867	0.0980362	-6.91446	4.69643e-12	3.66098e-09
Six4	3335.57	-0.717525	0.107422	-6.67949	2.39783e-11	1.7842e-08
Gm10778	270.29	-0.629321	0.100019	-6.292	3.13396e-10	1.97319e-07
Zfp235	235.263	-0.777313	0.1244	-6.24852	4.14364e-10	2.51228e-07
Ptger4	1817	0.811888	0.138824	5.84834	4.9651e-09	2.53996e-06
Kctd21	185.859	-0.914308	0.158484	-5.76907	7.97091e-09	3.72811e-06
Hoxa9	998.552	-0.629165	0.112683	-5.58348	2.35759e-08	9.89584e-06
Zfp658	190.613	-0.708213	0.128834	-5.4971	3.86091e-08	1.40451e-05
Sgk1	5556.96	1.48387	0.271725	5.46094	4.7363e-08	1.64964e-05
Hoxa3	156.297	-0.872658	0.160605	-5.43356	5.52406e-08	1.74326e-05
Zfp964	186.492	-0.672728	0.123678	-5.43934	5.34791e-08	1.74326e-05
Fos	1397.57	2.76939	0.514622	5.3814	7.39098e-08	2.19874e-05
Taf7	406.217	0.604136	0.112869	5.35253	8.67343e-08	2.3664e-05
Tnfrsf25	314.227	-0.71452	0.134585	-5.30906	1.10193e-07	2.95714e-05
Nfkbiz	1219.59	0.955098	0.180251	5.29871	1.16626e-07	3.0793e-05
Apol8	80.5045	1.52003	0.287426	5.28843	1.23373e-07	3.20573e-05
RP24-503A2.6	66.4349	-1.50298	0.287727	-5.22361	1.75467e-07	4.35211e-05
Gm20521	69.6822	1.66938	0.320768	5.20432	1.94712e-07	4.68741e-05
Bmf	856.232	-0.76941	0.150686	-5.10605	3.28963e-07	7.47934e-05
Klf6	18505.7	0.753233	0.149131	5.05081	4.39936e-07	9.476e-05
Prr33	220.009	-1.05526	0.217613	-4.84923	1.23941e-06	0.000239144
Gm37893	41.4969	-1.41457	0.292175	-4.8415	1.28864e-06	0.000244244
Cyr61	23403	1.83278	0.383089	4.78422	1.7165e-06	0.000312213
Gm26621	29.5612	-1.41317	0.298556	-4.73334	2.20852e-06	0.000372717
Gm42979	57.7035	-1.01693	0.220152	-4.61922	3.85193e-06	0.000600533
Bhlhe40	14033	0.58694	0.127014	4.62106	3.81787e-06	0.000600533
Gm12258	138.562	-0.922119	0.203826	-4.52406	6.06643e-06	0.000856099
Zfp712	164.485	-0.726517	0.160808	-4.51791	6.24526e-06	0.000873803
Gdnf	835.394	0.841208	0.186704	4.50557	6.61937e-06	0.000918298
Gm26786	59.8203	-1.04474	0.238093	-4.38794	1.14427e-05	0.00145207
Rgs2	146.28	-0.854256	0.195212	-4.37605	1.20848e-05	0.0014987
Zfp40	455.318	-0.592673	0.135797	-4.36439	1.27479e-05	0.00155733
Zfp108	108.898	-0.946386	0.218475	-4.33179	1.47902e-05	0.00176727
Zfp109	142.998	-0.645598	0.150254	-4.29672	1.73348e-05	0.00202693
Tnfrsf18	18.0612	-1.68468	0.392307	-4.29429	1.75254e-05	0.00203468
Gm42462	17.7817	1.57405	0.368847	4.26749	1.97682e-05	0.00218652
Myc	3449.23	1.37805	0.326583	4.2196	2.44733e-05	0.00263571
Dnase1l2	33.9924	-1.10825	0.263377	-4.20785	2.57808e-05	0.00274046
Zfp759	275.043	-0.651052	0.158973	-4.09535	4.21531e-05	0.0042076
Zfp418	121.605	-0.670559	0.164116	-4.08588	4.39096e-05	0.00433013
Stat2	1624.38	-0.675089	0.16762	-4.02749	5.63743e-05	0.00526841
5330439A09Rik	9.11897	3.06669	0.762637	4.02117	5.79103e-05	0.0052915
Zfp72	142.801	-0.613957	0.152723	-4.02006	5.81839e-05	0.0052915
Arrdc2	279.941	-0.700584	0.174503	-4.01474	5.95106e-05	0.00538226
Gm14419	360.842	-0.624462	0.157174	-3.97306	7.09567e-05	0.00624495
Atf3	904.494	1.68257	0.427547	3.93541	8.30542e-05	0.00720213
Nppb	77.3554	0.824034	0.210181	3.92058	8.83344e-05	0.0076107
Gm20342	92.7044	-0.762211	0.195151	-3.90576	9.39307e-05	0.00792601
Zfp422-ps	135.255	-0.638853	0.16354	-3.90641	9.36763e-05	0.00792601
Dlc1	2656.27	0.582609	0.149608	3.89423	9.85112e-05	0.00826989
Nr4a1	3110.11	1.9295	0.501091	3.8506	0.00011783	0.0095489
Gm17080	40.235	-1.09706	0.285206	-3.84654	0.000119799	0.00966065
Lif	1222.38	0.602111	0.1576	3.8205	0.000133184	0.0105836
Hdx	38.6554	-0.971244	0.254335	-3.81876	0.000134125	0.0106069
1700001L05Rik	36.7435	1.16964	0.306728	3.81329	0.000137127	0.0106893
Slc25a25	1055.86	0.623238	0.164625	3.7858	0.000153215	0.0118869
Gm43128	16.485	-1.44508	0.383251	-3.77059	0.000162862	0.0125757
B930036N10Rik	20.7581	1.4063	0.37687	3.73154	0.000190316	0.0140972
Acrbp	36.196	-1.1927	0.323287	-3.68927	0.000224897	0.0160767
Nr4a3	149.282	0.937872	0.255118	3.67622	0.000236714	0.0167749
Ctgf	15884.5	2.10893	0.574048	3.67379	0.000238978	0.0168623
Gm37660	131.26	0.64665	0.177136	3.65059	0.000261634	0.0180715
Trib1	1602.28	0.968149	0.266503	3.63279	0.000280377	0.0190447
Ereg	1465.51	1.32858	0.367128	3.61884	0.000295927	0.0197513
Areg	128.068	1.01973	0.283353	3.5988	0.000319685	0.0209412
Csrnp1	1246.86	1.39357	0.387597	3.59541	0.000323879	0.0210393
RP24-439I22.8	15.5144	1.65593	0.461989	3.58436	0.00033791	0.0217779
Gm15506	51.5124	-0.76218	0.213667	-3.56714	0.000360894	0.0228986
Rslcan18	11.7804	-1.89917	0.536147	-3.54224	0.000396737	0.0246943
RP24-281E22.3	25.9125	1.26225	0.360846	3.49802	0.000468723	0.0280037
Gm38220	19.9795	1.95825	0.561867	3.48525	0.000491678	0.0291622
Gm43980	72.4747	-0.724031	0.209076	-3.463	0.000534184	0.0311652
Lime1	159.994	-0.816091	0.236385	-3.45239	0.000555653	0.0321415
Far2	65.5197	0.786883	0.229788	3.42439	0.000616185	0.0350241
Egr1	22331.6	1.34152	0.393209	3.41172	0.000645539	0.03619
Gm36989	28.5353	-1.13523	0.33614	-3.37726	0.00073212	0.0402175
Gm37584	10.7616	-1.59778	0.473766	-3.37251	0.00074486	0.0407201
Ier3	2919.22	1.27255	0.377612	3.36999	0.000751714	0.0407469
5730596B20Rik	16.6455	-1.30876	0.392679	-3.33289	0.000859477	0.0447285
Gm15270	71.9434	2.43004	0.731538	3.32182	0.000894326	0.045949
Edn1	159.232	2.01137	0.606766	3.31491	0.000916735	0.0468967
Gm44321	30.7151	-1.14841	0.348108	-3.299	0.000970295	0.0490826

## Sheet: 3h-Differentiated-cells
gene	baseMean	log2FoldChange	lfcSE	stat	pvalue	padj
Utp14b	3900.61	0.739773	0.0481495	15.3641	2.85033e-53	1.34298e-49
Slc30a1	1999.29	0.882233	0.061033	14.455	2.33072e-47	8.23618e-44
Bmf	803.626	-0.817112	0.0617703	-13.2282	6.02899e-40	1.06525e-36
Timp3	20148.8	0.644502	0.0548158	11.7576	6.45481e-32	6.51705e-29
Plau	12155	0.738126	0.0639553	11.5413	8.16994e-31	7.6988e-28
Kcnk13	345.542	0.984186	0.0894801	10.9989	3.86684e-28	3.03654e-25
Spice1	626.317	-0.74726	0.0682286	-10.9523	6.47796e-28	4.36029e-25
Hsd17b7	5333.34	0.714988	0.0657536	10.8737	1.53752e-27	9.87858e-25
Zfp395	949.451	-0.62084	0.0581715	-10.6726	1.3678e-26	7.73356e-24
Mt2	4595.15	0.72163	0.0699792	10.3121	6.21587e-25	2.92871e-22
Hbegf	2068.88	0.789504	0.0785085	10.0563	8.61869e-24	3.69167e-21
Zfp608	1129.53	-0.62753	0.0629554	-9.96785	2.10752e-23	8.51135e-21
Trerf1	431.056	-0.757887	0.076836	-9.8637	5.98036e-23	2.22454e-20
Arid5b	3405.47	-0.693921	0.0704526	-9.84947	6.89029e-23	2.49729e-20
Ldlr	24888.5	0.70458	0.0720652	9.77697	1.41374e-22	4.75791e-20
Tnfsf15	419.075	0.883568	0.0907919	9.73179	2.20672e-22	6.93154e-20
Invs	937.806	-0.603616	0.0625242	-9.65413	4.72171e-22	1.4509e-19
Pot1a	735.119	-0.593389	0.0620169	-9.56817	1.08811e-21	3.20426e-19
Hmgcs1	31792.9	0.768518	0.0828532	9.27565	1.76537e-20	4.70822e-18
Msmo1	10683.9	0.701611	0.0757266	9.26505	1.94991e-20	5.10407e-18
Sema4f	443.739	0.839427	0.0906778	9.25725	2.09762e-20	5.39088e-18
Sqle	18068.7	0.61226	0.0671518	9.11754	7.68462e-20	1.81037e-17
Trim16	3891.41	0.65465	0.0719533	9.09826	9.17932e-20	2.12704e-17
Txnip	2561.22	-0.989984	0.111004	-8.91845	4.72852e-19	9.97577e-17
Fosl1	1283.45	0.966497	0.109044	8.86334	7.76534e-19	1.61416e-16
Pik3ip1	754.406	-0.626196	0.0723745	-8.65216	5.05317e-18	9.27618e-16
Gjb3	265.224	0.962934	0.112731	8.54186	1.3208e-17	2.24933e-15
Stard4	5113.04	0.734597	0.087086	8.4353	3.3034e-17	5.13117e-15
Hmgcr	15080.8	0.791815	0.0951682	8.32016	8.78454e-17	1.2801e-14
Mfsd2a	851.1	0.805136	0.101841	7.90583	2.66161e-15	3.13515e-13
Senp8	420.277	-0.703667	0.0890772	-7.89952	2.79972e-15	3.24378e-13
Errfi1	9230.8	0.742475	0.0941965	7.88219	3.21703e-15	3.63782e-13
2210418O10Rik	237.643	5.10922	0.667557	7.65362	1.95402e-14	1.94508e-12
Ppm1k	348.522	-0.635858	0.0846015	-7.51592	5.65124e-14	5.32535e-12
4931414P19Rik	367.146	-0.72185	0.0971286	-7.4319	1.07048e-13	9.51652e-12
Insig1	15688	1.02364	0.138828	7.37341	1.66313e-13	1.43344e-11
Ednra	413.491	-0.622683	0.0873606	-7.12773	1.0204e-12	8.10299e-11
Gm43031	250.525	1.02052	0.144159	7.0791	1.45094e-12	1.1086e-10
Sc5d	3652.7	0.628524	0.0891527	7.04998	1.78948e-12	1.33128e-10
Proser3	161.035	-0.83878	0.119191	-7.03726	1.96059e-12	1.43591e-10
Trim45	280.901	-0.647347	0.0925148	-6.99723	2.61082e-12	1.85447e-10
Slc25a42	229.276	-0.816426	0.117037	-6.9758	3.04135e-12	2.12819e-10
Gm22	744.844	0.826535	0.119489	6.91722	4.60582e-12	3.04221e-10
Gm26813	113.635	1.06067	0.154883	6.84816	7.48054e-12	4.69944e-10
Mcc	602.186	0.784426	0.115696	6.78004	1.20141e-11	7.35149e-10
Trps1	1817.37	-0.653543	0.0979708	-6.67079	2.5443e-11	1.45602e-09
Wnt4	835.987	0.751898	0.114215	6.58321	4.60406e-11	2.45579e-09
Slc20a1	11076.5	0.898274	0.137909	6.51353	7.34048e-11	3.80065e-09
Ptgfr	155.382	-0.82147	0.126527	-6.49246	8.44483e-11	4.27841e-09
Tmco6	250.288	-0.654061	0.101722	-6.42987	1.27712e-10	6.28991e-09
Gm37660	142.45	0.841441	0.131968	6.37608	1.81684e-10	8.6468e-09
Scel	180.65	0.860924	0.135879	6.33598	2.35839e-10	1.10019e-08
Pddc1	508.142	-0.58575	0.0937352	-6.24899	4.13125e-10	1.83057e-08
Apobr	222.702	0.745138	0.120888	6.16386	7.09934e-10	2.94279e-08
Nod2	188.046	-0.667768	0.109371	-6.10554	1.02455e-09	4.034e-08
Ikbke	253.322	-0.711524	0.117886	-6.03572	1.58257e-09	6.04586e-08
Plk3	1242.74	0.642731	0.107859	5.95899	2.53807e-09	9.17534e-08
Tgm1	88.5463	1.0616	0.17903	5.92977	3.03365e-09	1.07202e-07
Pax5	170.949	-1.07185	0.180993	-5.92206	3.17929e-09	1.11512e-07
Fhl2	4454.68	0.590057	0.0999902	5.90115	3.60983e-09	1.25368e-07
Atf3	430.443	0.619933	0.106513	5.82026	5.8755e-09	1.95325e-07
Nyap1	253.735	-0.68237	0.117452	-5.80979	6.25521e-09	2.03258e-07
Sox8	1052.16	0.779781	0.135949	5.73583	9.7036e-09	3.02782e-07
Spns2	231.774	0.683027	0.120158	5.68439	1.31282e-08	3.91491e-07
Six5	200.906	-0.668817	0.118536	-5.64231	1.67786e-08	4.88689e-07
Kantr	161.267	-0.678509	0.120273	-5.64141	1.68659e-08	4.88957e-07
Wnt7b	116.025	0.878848	0.155832	5.63971	1.70335e-08	4.9237e-07
Ciart	184.382	0.873698	0.158479	5.51301	3.52748e-08	9.25064e-07
Il1rl1	539.232	0.602999	0.112227	5.37303	7.7423e-08	1.84238e-06
Ccl2	193.088	0.765117	0.142544	5.36759	7.97959e-08	1.883e-06
RP24-439I22.3	137.455	0.72122	0.135927	5.30595	1.1209e-07	2.50665e-06
Ccdc171	203.299	-0.58918	0.111659	-5.27659	1.31612e-07	2.87979e-06
Ppp1r3c	101.984	-0.97906	0.188593	-5.19139	2.08728e-07	4.30084e-06
Rgcc	202.315	0.58448	0.113878	5.13251	2.85909e-07	5.66806e-06
Rnf225	122.782	0.818832	0.1599	5.12089	3.04092e-07	5.9786e-06
Habp2	174.284	0.621816	0.121764	5.10675	3.2775e-07	6.39e-06
Gprin3	847.804	-0.715615	0.141327	-5.06353	4.11567e-07	7.76702e-06
Mbd4	152.705	-0.631576	0.125246	-5.0427	4.59015e-07	8.58224e-06
Npr3	88.5456	0.977847	0.194633	5.02407	5.05886e-07	9.29869e-06
Gpr39	225.914	0.677704	0.135553	4.99957	5.74586e-07	1.03859e-05
Nfatc2	71.9726	1.38481	0.277119	4.99716	5.81809e-07	1.04896e-05
Tmem169	74.3251	-0.947187	0.191886	-4.9362	7.9659e-07	1.3901e-05
Irgm2	76.2534	-0.863248	0.175355	-4.92287	8.52837e-07	1.47731e-05
Foxs1	904.425	0.688107	0.139887	4.91901	8.69829e-07	1.50123e-05
Duox2	139.71	0.711247	0.144612	4.91831	8.72955e-07	1.50478e-05
Lss	7964.18	0.679451	0.138858	4.89313	9.92441e-07	1.6838e-05
Duoxa2	28.5916	2.00052	0.409471	4.88562	1.03106e-06	1.73707e-05
Aatk	155.004	0.723069	0.149178	4.84703	1.25326e-06	2.04088e-05
F2rl1	255.071	0.695619	0.14362	4.84346	1.27596e-06	2.06831e-05
Gpr156	23.7947	1.6232	0.337858	4.80439	1.55226e-06	2.45988e-05
9830147E19Rik	106.683	-0.745195	0.155336	-4.79731	1.60814e-06	2.54442e-05
Gjb4	153.272	0.690456	0.144725	4.77083	1.83471e-06	2.86877e-05
Tro	95.5347	0.884978	0.186781	4.73804	2.15797e-06	3.31914e-05
1700001L05Rik	42.1126	1.28245	0.272228	4.71093	2.46584e-06	3.74378e-05
Fam169a	118.706	0.663355	0.141664	4.68259	2.83275e-06	4.24162e-05
Adamts16	465.538	0.772365	0.16757	4.60921	4.04209e-06	5.77703e-05
Wisp1	24842.9	0.670885	0.145635	4.60661	4.09289e-06	5.82023e-05
Psrc1	264.039	-0.619086	0.134533	-4.60174	4.18967e-06	5.92803e-05
Il21r	240.966	0.652584	0.147472	4.42513	9.63838e-06	0.000122187
Mterf1b	90.3475	-0.819265	0.185173	-4.42433	9.6742e-06	0.000122531
Gm5662	22.3758	-1.90414	0.434786	-4.3795	1.18952e-05	0.000147491
Trim66	82.3349	0.923025	0.216742	4.25864	2.05675e-05	0.000237324
Gm37874	114.227	0.608057	0.14277	4.259	2.05344e-05	0.000237324
Zfp335os	108.613	0.597414	0.140693	4.24621	2.17415e-05	0.000248035
Gm26982	109.981	0.806303	0.189931	4.24524	2.18362e-05	0.000248915
Ptpn22	311.308	-0.777444	0.184687	-4.20951	2.55924e-05	0.000286415
D230017M19Rik	92.0142	-0.69501	0.167287	-4.15459	3.25865e-05	0.000351342
Csf2rb	32.192	-1.57695	0.382646	-4.12117	3.76958e-05	0.000398526
Pgbd5	45.2781	1.13264	0.276003	4.10373	4.06541e-05	0.000425979
Acat2	7299.16	0.604668	0.148335	4.07637	4.57438e-05	0.000469563
Dusp5	1157.93	0.735182	0.180484	4.07339	4.63333e-05	0.000474581
Prr7	129.784	0.609218	0.150439	4.0496	5.13046e-05	0.000515875
Abcd2	109.216	-0.703285	0.17367	-4.04956	5.13138e-05	0.000515875
Ngf	181.185	0.759548	0.192276	3.95031	7.80505e-05	0.000735496
Gm13807	95.1993	0.645752	0.164238	3.93181	8.43077e-05	0.000786075
Ggn	92.0258	-0.670423	0.171248	-3.91492	9.04331e-05	0.000836565
Kctd12b	80.4008	-0.637038	0.162975	-3.90882	9.27493e-05	0.000854636
Btla	47.9541	0.83529	0.214514	3.89388	9.8654e-05	0.000900242
Gpr3	67.7015	0.822796	0.212559	3.87091	0.000108429	0.000979325
Gm8325	337.041	2.13877	0.553382	3.8649	0.000111133	0.00100004
Ddit4l	63.3606	-0.730362	0.190925	-3.82538	0.00013057	0.00114492
Hoxa13	87.8718	-0.648921	0.170628	-3.80314	0.000142875	0.0012367
Arntl2	94.5596	-0.608913	0.161714	-3.76537	0.000166303	0.0013959
Olr1	108.598	0.707602	0.187982	3.7642	0.000167082	0.00140077
Ccdc18	130.798	-0.583926	0.155749	-3.74914	0.00017744	0.00147797
Cyp1a1	88.9804	-3.44425	0.919808	-3.74454	0.000180728	0.00150182
Adcy8	38.9559	0.913148	0.243904	3.74388	0.000181202	0.00150311
Apc2	205.594	-0.653636	0.17502	-3.73464	0.000187981	0.00154934
Mamstr	122.526	-0.594968	0.161129	-3.69249	0.000222069	0.00179676
Dkk2	125.481	-0.681185	0.186082	-3.66067	0.000251556	0.00198534
5430403G16Rik	60.9474	-0.775702	0.213798	-3.62819	0.000285411	0.00221056
Gsta2	157.008	-1.00609	0.280118	-3.59169	0.000328545	0.00249274
Gm3716	73.6063	-0.632999	0.176639	-3.58356	0.000338938	0.00255514
Tert	44.5049	-0.920284	0.257036	-3.58036	0.000343116	0.00258113
C030014I23Rik	85.1171	-0.583198	0.164194	-3.55188	0.000382494	0.00282917
Ctgf	9231.08	1.01252	0.286937	3.52872	0.000417574	0.00304091
Abcg1	99.368	-0.616774	0.176889	-3.48678	0.000488871	0.00346549
Ppp1r26	41.382	-0.806859	0.231518	-3.48508	0.000491994	0.00348239
Map2k6	79.5991	-0.671783	0.19584	-3.43027	0.000602987	0.0041597
Parp14	135.597	-0.585648	0.1723	-3.39901	0.000676315	0.0045806
Ankle1	69.7041	-0.653995	0.192701	-3.39382	0.000689238	0.00464808
Gm15270	43.376	1.13764	0.335572	3.39015	0.000698548	0.00469742
Mtcp1	117.199	-0.612726	0.180845	-3.38813	0.000703718	0.0047232
Fam161a	62.5921	-0.636783	0.189278	-3.36427	0.000767451	0.00508575
Cxcl5	97.1145	-0.702852	0.210252	-3.3429	0.000829065	0.0054405
Cpxm1	56.6031	0.68173	0.204047	3.34105	0.000834632	0.00547195
Fat2	38.1621	0.795309	0.238054	3.34088	0.000835132	0.0054724
Gm43848	50.0966	0.730181	0.21978	3.32233	0.000892695	0.00578951
Srrm4	24.4828	-1.05295	0.318014	-3.311	0.000929633	0.00598377
Cd274	30.6276	-0.870364	0.26387	-3.29846	0.000972176	0.00622078
Fosb	164.408	0.761364	0.23156	3.28798	0.0010091	0.00641064
D330041H03Rik	34.3696	-0.852471	0.259812	-3.28111	0.00103399	0.00653641
Prkcg	53.0704	0.901458	0.276186	3.26396	0.00109868	0.00686855
Stmn4	98.9376	-0.724517	0.223932	-3.23542	0.00121462	0.00747438
Tnfrsf13c	26.0687	0.972545	0.303591	3.20347	0.00135781	0.00821606
Kcnj2	1193.99	-0.646743	0.203714	-3.17475	0.00149964	0.00890645
Trim21	72.0631	-0.613698	0.194305	-3.15844	0.00158618	0.00934586
Gm43679	55.9251	0.708149	0.226949	3.1203	0.00180666	0.0104148
Cyp26a1	66.0972	0.681915	0.221432	3.07957	0.00207298	0.0116507
Cys1	128.972	-0.6002	0.195355	-3.07236	0.00212376	0.0118607
Nkd2	946.415	-0.65336	0.213123	-3.06565	0.00217199	0.0120585
Fes	75.7865	0.614672	0.20242	3.03662	0.00239248	0.013057
Zfp934	62.0599	-0.641248	0.212377	-3.01938	0.00253295	0.0136289
Hmha1	28.53	-0.834656	0.276593	-3.01764	0.00254755	0.0136919
2310007B03Rik	48.4893	0.630134	0.20898	3.01528	0.00256742	0.013783
Gm28042	132.678	-0.605652	0.203419	-2.97736	0.00290743	0.0151592
Gjb2	34.2558	0.836873	0.281464	2.97329	0.00294629	0.0153279
Pappa	203.335	0.65246	0.219717	2.96955	0.00298234	0.0154932
4930480K23Rik	62.724	-0.595786	0.203425	-2.92877	0.00340308	0.0172782
Mbp	22.682	-0.913608	0.31323	-2.91673	0.0035372	0.017793
Igha	114.979	0.595554	0.204954	2.9058	0.00366316	0.0183093
Gm3912	66.371	-0.609111	0.20984	-2.90275	0.00369907	0.0184237
Lmtk3	39.3884	-0.770005	0.266308	-2.89141	0.00383515	0.0189475
A930024E05Rik	53.9154	-0.612359	0.211872	-2.89023	0.00384957	0.0190026
Gm13139	40.7614	0.973323	0.338433	2.87597	0.00402788	0.0197551
Cd72	57.6588	0.649056	0.226472	2.86594	0.00415767	0.0202651
C79130	30.4941	-0.893477	0.312035	-2.86339	0.00419137	0.0203918
Zfp467	37.4641	-0.819222	0.286363	-2.86078	0.00422599	0.0205485
Zfp808	64.2118	-0.714258	0.249801	-2.85931	0.00424564	0.0206156
Chdh	71.8966	-0.729902	0.256367	-2.8471	0.00441197	0.0212771
Ptgs2	3364.99	0.660599	0.232183	2.84517	0.00443883	0.0213848
Lekr1	48.1555	-0.601074	0.212061	-2.83443	0.0045907	0.0219427
Rsg1	25.6937	-0.832928	0.294585	-2.82746	0.00469193	0.0222477
Rfx4	53.1798	-0.637148	0.225708	-2.82288	0.00475943	0.0225074
Flrt1	94.5086	0.655301	0.233579	2.80547	0.00502428	0.0234693
E230016M11Rik	65.0892	0.656585	0.234067	2.80511	0.00502995	0.023488
Ahrr	337.165	-1.06244	0.386427	-2.74939	0.00597071	0.0269292
Plagl1	25.1177	0.805994	0.29432	2.7385	0.00617205	0.0276344
Cxcl1	56.0816	-0.598405	0.218982	-2.73267	0.00628235	0.0280306
Tmie	46.2297	-0.598871	0.219398	-2.72961	0.0063409	0.0282562
Lrtm2	41.7102	0.707372	0.260832	2.71198	0.00668821	0.0294694
Kcnj16	21.1615	-1.1364	0.427006	-2.66132	0.00778342	0.033339
Cck	52.1527	-1.17242	0.4425	-2.64953	0.00806039	0.0342864
Rasgrf2	31.487	0.807956	0.306095	2.63956	0.00830144	0.035069
Gm43223	38.0703	-0.748195	0.28787	-2.59907	0.00934766	0.0385441
Gm7265	31.457	0.672633	0.260607	2.58103	0.00985066	0.0400457
Gm19426	21.9866	-0.808133	0.313632	-2.5767	0.00997495	0.0404
Foxn1	23.8423	0.858327	0.33811	2.5386	0.0111297	0.0441184
Amh	27.9879	0.759767	0.29969	2.53518	0.011239	0.044348
Il4i1	25.8641	-0.735879	0.290418	-2.53387	0.0112812	0.0444177
Gm14296	803.42	-0.967179	0.381783	-2.53332	0.0112988	0.0444377
Gm16464	35.4273	0.680666	0.268943	2.53089	0.0113772	0.0446877
Hoxa2	32.6894	-0.83706	0.331441	-2.52551	0.0115529	0.0452355
Slc17a9	31.03	0.645213	0.256381	2.51661	0.0118489	0.0461771
WDR97	36.154	-0.612777	0.245604	-2.49498	0.0125964	0.0484174

## Sheet: 6h-Differentiated-cells
gene	baseMean	log2FoldChange	lfcSE	stat	pvalue	padj
Idi1	16281.8	0.770574	0.0629368	12.2436	1.81746e-34	6.37612e-31
Hsd17b7	4817.93	0.626585	0.0513623	12.1993	3.13471e-34	8.79789e-31
Lrp8	1248.12	0.770768	0.0635872	12.1214	8.13279e-34	1.90212e-30
Tubb3	3850.18	0.81541	0.0703942	11.5835	4.99674e-31	9.06684e-28
Hmgcs1	27751.7	0.629742	0.0543791	11.5806	5.16887e-31	9.06684e-28
Ypel3	1754.7	-0.623768	0.0551829	-11.3036	1.2588e-29	1.96275e-26
Vsir	1347.48	-0.703551	0.0632673	-11.1203	9.99386e-29	1.27494e-25
Txnip	2885.12	-0.815539	0.0740294	-11.0164	3.18473e-28	3.72427e-25
Msmo1	9688.1	0.632543	0.0598828	10.563	4.42177e-26	4.4322e-23
Bmf	779.012	-0.712551	0.0678358	-10.5041	8.27467e-26	7.25741e-23
Utp14b	3700.82	0.722162	0.0693889	10.4075	2.29259e-25	1.8791e-22
Ak4	272.512	1.18162	0.113927	10.3718	3.33254e-25	2.46134e-22
Htr1b	1078.18	1.31879	0.127619	10.3338	4.95647e-25	3.47771e-22
H1f0	6199.39	-0.619257	0.0626884	-9.87833	5.16853e-23	2.78961e-20
Tcap	1105.56	-0.67151	0.0690226	-9.72884	2.27172e-22	1.13854e-19
Kank1	1002.63	-0.604399	0.0629449	-9.60203	7.83835e-22	3.66652e-19
Esr1	491.091	-0.687719	0.0720544	-9.54444	1.36846e-21	6.19469e-19
Fosl1	923.782	0.615601	0.0649701	9.47514	2.66416e-21	1.13291e-18
0610007P14Rik	1790.88	0.642557	0.0682989	9.408	5.05655e-21	2.08702e-18
Mvd	3509.71	0.69142	0.0748715	9.23476	2.58869e-20	9.55977e-18
Acat2	7489.22	0.772881	0.0858131	9.00657	2.12607e-19	7.4588e-17
Gas1	10049	-0.597913	0.0671959	-8.89806	5.68322e-19	1.89887e-16
Elovl6	4572.33	0.595261	0.0674089	8.83059	1.04127e-18	3.39816e-16
Banp	2188.77	0.982759	0.113888	8.62919	6.17865e-18	1.80636e-15
Slc40a1	771.584	-0.957877	0.112784	-8.493	2.01377e-17	5.43446e-15
Brinp3	3133.58	-0.599692	0.0707867	-8.47183	2.41572e-17	6.27774e-15
Ddit3	1420.7	0.976575	0.11757	8.30632	9.87126e-17	2.27087e-14
Mt2	4686.73	0.603165	0.0781272	7.7203	1.16059e-14	1.89378e-12
Kbtbd8	365.38	0.675764	0.0877846	7.69798	1.38232e-14	2.16439e-12
Hspd1	16117.5	0.584418	0.0760368	7.68599	1.51824e-14	2.31749e-12
Cilp	778.144	-0.963791	0.126353	-7.62779	2.38817e-14	3.45497e-12
Htra3	944.138	-0.664405	0.0883796	-7.51763	5.57762e-14	7.38672e-12
Medag	2558.34	-0.80563	0.107779	-7.47482	7.73121e-14	9.9534e-12
Card14	353.783	-0.733221	0.0989697	-7.40854	1.27702e-13	1.60003e-11
Nsdhl	7274.6	0.584001	0.0793262	7.36202	1.81147e-13	2.18438e-11
Prelp	2550.57	-0.60608	0.0825693	-7.34026	2.13183e-13	2.49299e-11
Fzd6	1439.9	-0.62418	0.0868657	-7.18558	6.69241e-13	7.06125e-11
Pdgfra	645.683	-0.655919	0.0930573	-7.04855	1.80787e-12	1.73766e-10
Ccbe1	667.685	-0.952364	0.138844	-6.85924	6.92297e-12	5.78274e-10
Gm13502	384.958	0.796716	0.117611	6.77414	1.25146e-11	9.97824e-10
Ptgfr	166.397	-0.960907	0.145515	-6.60351	4.01531e-11	2.88958e-09
Asb16	475.267	-0.632447	0.0970468	-6.51693	7.17629e-11	4.86497e-09
Atcayos	133.449	-0.944854	0.148101	-6.37981	1.77313e-10	1.09614e-08
Scara3	426.083	-0.774222	0.123366	-6.27579	3.47866e-10	2.00066e-08
Trp53cor1	305.123	-0.676805	0.108554	-6.23471	4.52618e-10	2.49082e-08
Spon2	1465.23	-0.72554	0.117714	-6.16357	7.11218e-10	3.66931e-08
A330074K22Rik	223.208	-0.659701	0.10707	-6.16139	7.21111e-10	3.70672e-08
Il2rb	224.251	-0.627308	0.103984	-6.03271	1.61231e-09	7.61803e-08
Hsp90aa1	51920.8	0.591331	0.0990954	5.96729	2.4123e-09	1.08848e-07
Sec16b	816.708	-0.595393	0.100386	-5.93106	3.00981e-09	1.34085e-07
Col23a1	159.861	-0.933549	0.158031	-5.90736	3.47629e-09	1.5103e-07
B3galt5	375.244	-0.631236	0.106869	-5.90664	3.49151e-09	1.51223e-07
Igtp	110.04	-0.823548	0.140544	-5.85971	4.63663e-09	1.93074e-07
Trim65	552.247	0.682243	0.116491	5.8566	4.72431e-09	1.9529e-07
Otog	1658.8	-0.673245	0.120176	-5.60214	2.11721e-08	7.19389e-07
Gm15867	258.326	-0.657727	0.118249	-5.56222	2.66361e-08	8.85746e-07
Lrrc4c	241.693	-0.956384	0.172345	-5.54925	2.86906e-08	9.45105e-07
Gm15542	1110.25	0.580214	0.107152	5.41488	6.1331e-08	1.7856e-06
Kcnc2	139.396	-0.736494	0.136251	-5.40541	6.46592e-08	1.87085e-06
Hist2h2bb	95.3019	0.910373	0.168792	5.39344	6.91199e-08	1.98762e-06
Ankrd37	97.8396	0.874204	0.163698	5.34036	9.27604e-08	2.56241e-06
Lrrc32	64.9445	-1.22642	0.231343	-5.30129	1.14984e-07	3.08523e-06
Nt5e	210.427	-0.663262	0.125831	-5.27104	1.35653e-07	3.51221e-06
Gm17455	221.81	-0.595916	0.115151	-5.1751	2.27792e-07	5.51138e-06
Igf1	288.623	-0.59237	0.114705	-5.1643	2.41341e-07	5.7893e-06
Apba1	137.844	-0.710644	0.138347	-5.13668	2.79634e-07	6.59512e-06
Gbp2	80.7112	-1.25693	0.245573	-5.11834	3.08243e-07	7.18534e-06
Mipol1	135.998	-0.707637	0.138409	-5.11265	3.17669e-07	7.38054e-06
Atoh8	270.267	-0.58058	0.113733	-5.10478	3.31178e-07	7.60626e-06
Tmem44	228.374	-0.580304	0.114288	-5.07757	3.823e-07	8.55633e-06
Bdkrb1	172.32	-0.943085	0.187421	-5.03192	4.85599e-07	1.03856e-05
Tmem241	181.378	-0.589216	0.117102	-5.03167	4.86236e-07	1.03856e-05
Gm4070	148.332	-0.735208	0.147359	-4.98923	6.06203e-07	1.26214e-05
Dhrs3	226.897	-0.826494	0.165706	-4.98772	6.10958e-07	1.26828e-05
Chst5	61.0658	-0.995277	0.200532	-4.96319	6.93448e-07	1.41031e-05
Adgrd1	399.17	-0.613651	0.123739	-4.95925	7.07659e-07	1.43713e-05
Kif19a	168.717	-0.633528	0.128307	-4.93759	7.90957e-07	1.58564e-05
Id3	760.356	-0.599967	0.121844	-4.92405	8.47718e-07	1.67754e-05
Fam65b	166.399	-0.639274	0.130825	-4.88649	1.02649e-06	1.97326e-05
Inpp5d	103.237	-0.859723	0.177175	-4.8524	1.21975e-06	2.30684e-05
Igfn1	217.357	-0.812095	0.167496	-4.84844	1.24439e-06	2.34712e-05
Kcnk13	301.509	0.627592	0.129823	4.8342	1.33681e-06	2.4946e-05
Tril	206.22	-0.609825	0.126424	-4.82366	1.40949e-06	2.61979e-05
Egr2	1067.49	-0.605321	0.126274	-4.79371	1.63726e-06	3.00336e-05
Enpp3	218.824	-0.598425	0.125089	-4.78399	1.7185e-06	3.11573e-05
Camk1g	257.887	-0.691225	0.144605	-4.7801	1.7521e-06	3.15625e-05
Btbd17	530.076	-0.590156	0.123513	-4.77809	1.7697e-06	3.18387e-05
Lrrc26	40.3176	-1.3183	0.276048	-4.77563	1.79146e-06	3.20658e-05
Gm42784	22.824	-1.54804	0.325891	-4.75017	2.03242e-06	3.4995e-05
Gfra2	168.185	-0.660478	0.140091	-4.71465	2.42124e-06	4.03051e-05
Fam65c	87.3515	-0.818053	0.176516	-4.63445	3.57888e-06	5.66496e-05
4930447F24Rik	160.668	-0.64075	0.138263	-4.63429	3.58162e-06	5.66496e-05
Mchr1	41.3235	-1.41666	0.306142	-4.62745	3.70196e-06	5.80443e-05
Acox2	72.2385	-0.864251	0.188127	-4.59398	4.34869e-06	6.63318e-05
Gm43860	152.187	0.70096	0.15359	4.56383	5.02286e-06	7.46671e-05
Nup210	138.666	-0.611951	0.134538	-4.54852	5.40237e-06	7.96339e-05
Insc	86.6961	-0.906857	0.202819	-4.47126	7.77601e-06	0.000108578
Slc1a3	782.721	-0.654169	0.146407	-4.46816	7.8896e-06	0.000109836
Gm7816	100.934	0.722485	0.163245	4.42576	9.61046e-06	0.000130303
Kcnj16	22.1166	-1.99949	0.45238	-4.41992	9.87366e-06	0.000133485
Car11	114.265	-0.647042	0.146532	-4.4157	1.00681e-05	0.000135461
Dnajb1	5285.61	0.699291	0.159159	4.39367	1.11453e-05	0.000146994
Adamts16	216.894	-0.644595	0.14783	-4.36039	1.29831e-05	0.000167764
Irgm2	86.6287	-0.713317	0.164223	-4.3436	1.40169e-05	0.000178493
Hopx	248.421	-0.596957	0.13819	-4.31983	1.56152e-05	0.000195302
Lingo2	83.3335	-0.726048	0.168771	-4.30198	1.69278e-05	0.000209663
Wisp2	268.225	-0.70167	0.163571	-4.28969	1.78927e-05	0.000218527
Gm996	124.538	-0.654344	0.154074	-4.24695	2.16696e-05	0.000255109
Cd300a	82.438	-0.783341	0.185738	-4.21746	2.47068e-05	0.000283029
AI839979	90.0132	-0.649533	0.155616	-4.17395	2.99367e-05	0.000332622
Hsph1	14215	0.887669	0.212975	4.16795	3.07358e-05	0.000339618
2010007H06Rik	108.289	-0.734627	0.176433	-4.16377	3.13039e-05	0.00034454
Kctd12b	81.0025	-0.810405	0.194679	-4.16277	3.14406e-05	0.000345772
Cyp1b1	11765.8	-0.892495	0.214462	-4.16156	3.16078e-05	0.00034734
Slc2a3	42.8169	-1.03218	0.248779	-4.149	3.33927e-05	0.000363538
Usp43	95.0078	-0.639396	0.155038	-4.12412	3.7216e-05	0.000398665
Abca1	196.64	-0.799739	0.194431	-4.11323	3.9017e-05	0.000412915
Gprc5d	83.1134	-0.668296	0.162874	-4.10316	4.07548e-05	0.000429686
Aoc2	111.291	0.627245	0.15443	4.06168	4.872e-05	0.000503823
Uba7	71.7244	-0.878526	0.2165	-4.05785	4.95272e-05	0.000511041
Fut1	99.8814	-0.658801	0.163101	-4.03923	5.36271e-05	0.000545721
Gm5844	170.204	0.683016	0.169235	4.03589	5.43949e-05	0.000552733
Cacna1a	39.3308	-1.12338	0.279173	-4.02398	5.7224e-05	0.000577715
AI661453	119.804	-0.681095	0.169548	-4.01711	5.89152e-05	0.000591386
Ror1	128.996	-0.62879	0.156839	-4.00915	6.09378e-05	0.000608328
Gpr35	28.8882	1.28693	0.32333	3.98023	6.88487e-05	0.000677053
Trabd2b	204.811	-0.58636	0.147851	-3.96588	7.31257e-05	0.000714605
Smim1	147.876	-0.600866	0.152305	-3.94515	7.97486e-05	0.000769679
Gm43738	25.0395	1.48588	0.378353	3.92724	8.59256e-05	0.000818042
Pcdhga1	231.103	-0.655346	0.167488	-3.9128	9.12303e-05	0.000859218
Lonrf3	198.133	0.629194	0.16131	3.90052	9.59849e-05	0.00089857
Zfp580	199.608	-0.581872	0.150632	-3.86287	0.000112063	0.00102582
Casp4	154.462	-0.690095	0.179019	-3.85486	0.000115794	0.00105653
Fgd2	69.689	-0.679621	0.176447	-3.85171	0.000117296	0.00106676
Bdkrb2	248.526	-0.61165	0.159426	-3.83657	0.000124763	0.00112664
Tmie	39.3512	-1.02473	0.26733	-3.83321	0.000126483	0.00113924
Mcam	103.539	0.5832	0.15274	3.81825	0.000134402	0.00119598
Igfbp4	4201.15	-0.772658	0.203177	-3.80288	0.000143024	0.0012623
Cyp2d22	71.6238	-0.677205	0.179256	-3.77786	0.000158182	0.00137023
Gm43162	45.6115	0.969764	0.257481	3.76636	0.000165647	0.00141999
Tspan11	148.282	-0.900206	0.241923	-3.72105	0.000198399	0.00165329
Igsf10	224.928	-0.664937	0.179437	-3.70569	0.000210817	0.00174228
Wnt6	94.0647	-0.605765	0.164159	-3.69011	0.000224161	0.00182781
Gria1	78.6834	-0.687302	0.186503	-3.68521	0.00022851	0.00185895
Tro	41.1661	-0.893204	0.243948	-3.66145	0.000250795	0.00201454
RP23-292C5.4	35.44	-0.976286	0.266741	-3.66005	0.000252165	0.00202092
Nctc1	107.973	-0.654513	0.178837	-3.65983	0.000252386	0.00202104
Gm21710	112.074	0.59167	0.161713	3.65877	0.000253426	0.00202524
Prss46	33.2478	-1.09312	0.298827	-3.65804	0.000254156	0.00202992
Phex	108.019	-0.613642	0.16828	-3.64656	0.00026577	0.00209997
Ppp1r3c	109.787	-0.679849	0.187404	-3.62772	0.000285935	0.00223311
Ctsc	60.4514	-0.78934	0.218023	-3.62044	0.000294103	0.00227642
Nfia	108.687	-0.593789	0.164321	-3.6136	0.000301979	0.00232967
Satb1	65.7454	-0.70349	0.194939	-3.60877	0.000307652	0.0023674
Frmd5	55.1909	-0.756422	0.210065	-3.60089	0.000317132	0.00243053
Dsg3	163.932	-0.724676	0.202655	-3.5759	0.000349021	0.00264175
Gm16845	60.375	-0.857888	0.241385	-3.55403	0.00037938	0.00282582
Tnni3	45.5584	-0.798712	0.225009	-3.54968	0.000385696	0.00286374
Galnt16	43.0458	-0.857896	0.244378	-3.51053	0.000447208	0.00324659
Sh2d4b	58.0728	0.735439	0.20957	3.50927	0.000449337	0.00325699
Hspa5	47768.3	0.685402	0.196353	3.49066	0.000481833	0.00346037
Esrrb	39.9961	-0.871012	0.250526	-3.47673	0.000507564	0.00361555
Ahrr	291.008	-1.09636	0.315972	-3.4698	0.000520837	0.00369697
Ccl2	190.271	0.591786	0.17067	3.46742	0.000525487	0.00371869
Gm37755	43.6839	0.99671	0.289551	3.44226	0.000576876	0.00402551
Fbxo16	74.4009	-0.668755	0.195556	-3.41976	0.000626771	0.00430518
Hspa1b	8640.18	0.943104	0.277882	3.3939	0.00068905	0.00467123
Srsf5	7041.89	-0.655095	0.193543	-3.38475	0.000712424	0.00480878
Itgbl1	85.7657	-0.801147	0.236886	-3.38199	0.000719628	0.0048498
Adamts17	39.2045	-0.903848	0.268126	-3.37099	0.000748987	0.00499788
Sap30bpos	127.043	-0.596824	0.177487	-3.36263	0.000772028	0.00512573
Gm11523	52.9833	-0.722298	0.215097	-3.35801	0.000785046	0.00519648
Gli2	48.7201	-0.768974	0.229312	-3.3534	0.000798267	0.00527157
Prr18	36.0018	1.14424	0.341899	3.34673	0.000817699	0.00536655
Cd27	41.6823	-0.885492	0.265426	-3.33612	0.000849572	0.00554571
Galnt15	56.8593	-0.715957	0.21468	-3.335	0.00085298	0.00556221
Plekha6	265.407	-1.3739	0.412604	-3.32982	0.000869025	0.00565895
Adamts12	109.732	-0.597335	0.179641	-3.32516	0.000883683	0.00573311
Gm13415	79.2435	-0.695395	0.210675	-3.30079	0.000964115	0.00616937
Sh3rf2	33.7437	-0.857505	0.260994	-3.28554	0.00101788	0.0064344
Gm28231	33.7607	-0.988957	0.304108	-3.25199	0.00114599	0.00708443
Slc6a2	32.5116	-1.1364	0.350229	-3.24472	0.00117566	0.00723917
Gm20033	78.4369	-0.634532	0.196753	-3.22502	0.00125963	0.00765541
Dok3	31.4928	0.867609	0.270934	3.20228	0.00136343	0.00816951
Sprr1a	32.4761	0.873927	0.272931	3.202	0.00136476	0.008174
Chrdl1	885.971	-0.747153	0.233476	-3.20014	0.00137363	0.0082201
Gm29609	85.8171	0.686273	0.215123	3.19014	0.00142203	0.00845927
Gm14322	43.744	0.74576	0.234102	3.18562	0.00144446	0.00856361
Slc37a1	46.4036	-0.69041	0.2179	-3.16847	0.00153242	0.00898265
Adra1b	52.9076	-0.690895	0.218861	-3.15677	0.00159525	0.00928883
Cyp26b1	212.402	-0.664975	0.211355	-3.14624	0.00165385	0.00955869
Itga11	162.497	-0.606575	0.193553	-3.13389	0.00172504	0.00993334
Adora2a	34.1415	-0.84399	0.271135	-3.1128	0.00185319	0.0105244
Sox5	47.7071	-0.748426	0.240962	-3.10599	0.00189644	0.010731
Gm12185	36.0847	-0.831581	0.268166	-3.10099	0.00192874	0.010883
Gm20775	47.4246	1.47263	0.476011	3.09368	0.00197688	0.0111011
Padi3	116.961	-0.648717	0.210755	-3.07806	0.00208354	0.0115521
Mob3b	42.412	-0.726609	0.236113	-3.07738	0.0020883	0.0115693
Slc5a3	4283.46	0.719608	0.235268	3.05868	0.00222318	0.0121724
Lrrc14b	37.0198	-0.957188	0.313565	-3.0526	0.00226866	0.0123684
Gm3716	63.6392	-0.593916	0.19474	-3.04979	0.00229001	0.0124702
Ccl11	39.268	-0.841401	0.279004	-3.01573	0.00256364	0.0136945
Usp44	49.0196	-0.6244	0.208081	-3.00075	0.00269312	0.0142398
Nfatc2	36.0352	-0.755967	0.253116	-2.98665	0.00282054	0.0148131
Nkd2	748.354	-0.691163	0.232189	-2.97672	0.00291345	0.0151705
D030025P21Rik	52.8102	-0.749972	0.252073	-2.97522	0.00292781	0.0152396
Lama1	45.0644	-0.671585	0.225922	-2.97264	0.00295247	0.0153339
Ndst4	157.473	-0.623935	0.211682	-2.94751	0.00320345	0.0164381
Alox5ap	103.479	-0.580668	0.197005	-2.94748	0.00320376	0.0164381
1700019D03Rik	27.1426	-0.976677	0.334428	-2.92044	0.00349533	0.0175806
Gm37676	33.939	-4.46877	1.53632	-2.90875	0.00362878	0.0180962
Sp3os	62.4464	-0.583592	0.201687	-2.89355	0.00380916	0.0188038
Thpo	115.426	-0.581775	0.201189	-2.89169	0.00383178	0.0189
Sdf2l1	954.969	0.780441	0.270848	2.88147	0.00395821	0.0193876
Gm16023	46.1751	0.659548	0.229621	2.87234	0.00407445	0.0198531
Efemp1	48.593	-0.650882	0.226983	-2.86754	0.00413679	0.0201149
Hist1h4n	33.5444	1.04682	0.367909	2.84534	0.00443643	0.0212262
Zap70	57.2586	-0.632546	0.223405	-2.83139	0.00463468	0.0219725
Clec3b	72.8348	-0.638647	0.226965	-2.81385	0.00489518	0.0228904
Stc1	56.6894	0.656792	0.234352	2.80258	0.00506951	0.0235408
Sfrp4	23.9032	0.86127	0.307616	2.79982	0.00511312	0.0237042
Ch25h	84.8203	-0.597534	0.214378	-2.78729	0.00531509	0.0244146
Atp6v0d2	68.2795	0.821654	0.295511	2.78045	0.00542831	0.0248324
Apol8	32.8925	-0.724354	0.261507	-2.76993	0.00560691	0.0254716
Apln	37.5548	0.721199	0.260771	2.76564	0.0056811	0.0256757
Tmem72	48.0161	0.812273	0.295195	2.75165	0.00592955	0.02661
Cldn2	54.6115	-0.842384	0.308195	-2.73328	0.00627072	0.0277156
Gm29666	22.1772	0.977395	0.357741	2.73213	0.00629258	0.0277859
Zpld1	21.4469	-1.06354	0.390145	-2.72602	0.00641031	0.0281729
Gm42979	61.3009	0.612128	0.227386	2.69202	0.00710203	0.0303757
Efnb3	36.0295	0.711323	0.264458	2.68974	0.0071507	0.0305374
Gm13573	28.4896	-0.743943	0.276846	-2.68721	0.00720523	0.0307357
Golga7b	24.3081	-0.799435	0.298049	-2.68222	0.00731347	0.0311283
Gm17046	23.506	-0.830397	0.309905	-2.67952	0.00737271	0.0313139
Car8	132.107	0.623534	0.233755	2.66747	0.00764256	0.0321852
6720489N17Rik	45.6865	-0.636362	0.238767	-2.6652	0.00769428	0.0323566
Gja5	1618.58	-0.776697	0.293063	-2.65027	0.00804277	0.0334512
Gdap10	43.921	0.667654	0.253324	2.63557	0.0083995	0.0344823
Sctr	42.9375	-0.604054	0.232082	-2.60276	0.00924777	0.0372379
Casp1	33.1711	-0.683334	0.26277	-2.6005	0.00930881	0.0374622
Mtl5	33.1703	0.697978	0.268506	2.59948	0.00933644	0.0375626
Gm13056	68.15	-0.646191	0.248639	-2.59891	0.00935204	0.0376146
D330020A13Rik	29.481	-0.746152	0.287224	-2.59781	0.00938208	0.0377246
Slco4a1	184.989	1.06426	0.410546	2.59229	0.00953385	0.0382144
Klhl33	38.4984	-0.637919	0.247185	-2.58073	0.00985911	0.0391602
Thnsl2	25.8014	-0.757877	0.294081	-2.5771	0.00996328	0.0395292
Gm16001	47.9522	-0.59324	0.230459	-2.57417	0.0100482	0.0397987
B230216N24Rik	26.708	0.880135	0.342065	2.57301	0.010082	0.0398935
Cd163	37.9096	-0.606614	0.23922	-2.5358	0.0112191	0.0433235
Zfp296	37.7899	-0.651358	0.257349	-2.53103	0.0113728	0.0437835
Sla	53.1392	-0.585002	0.231201	-2.53027	0.0113975	0.0438315
Wfikkn2	28.2777	-0.829644	0.328288	-2.52718	0.0114983	0.0441707
Itga1	35.4331	-0.602106	0.239138	-2.51782	0.0118084	0.0450659
1110018N20Rik	40.5077	-0.726278	0.289074	-2.51243	0.0119903	0.0455372
0610040B10Rik	26.9475	-0.823442	0.329959	-2.49559	0.0125748	0.0472708
