# Supplementary material for: Stretching muscle cells induces transcriptional and splicing transitions and changes in SR proteins
Source: Commun Biol. 2022 Sep 19;5:987. doi: 10.1038/s42003-022-03915-7 (PMC9485123; doi:10.1038/s42003-022-03915-7)
Supplement: Supplementary file 7 — Supplemental Data 4 [file 42003_2022_3915_MOESM7_ESM.xlsx]

## Sheet: 1h-Myoblast
Gene	ID	Splice_Type	Stretch_Mean_Psi	NoStretch_Mean_Psi	DeltaPSI	Wilcox_Pvalue
2410002F23Rik	chr7:44246722:44246823:+@chr7:44247238|44247251:44247416:+	A3SS	0.5925	0.7125	-0.12	0.0285714
9430008C03Rik	chr2:158360464:158360599:-@chr2:158359331|158359432:158359182:-	A3SS	0.915	0.805	0.11	0.0284295
Alkbh4	chr5:136136154:136136294:+@chr5:136139338|136139462:136139535:+	A3SS	0.68	0.8425	-0.1625	0.029401
Cdc7	chr5:106973777:106974020:+@chr5:106974601|106975485:106975660:+	A3SS	0.1925	0.31	-0.1175	0.0285714
Dab2	chr15:6424635:6424697:+@chr15:6427331|6427521:6427765:+	A3SS	0.8025	0.565	0.2375	0.029401
Nfya	chr17:48393180:48393285:-@chr17:48392488|48392506:48392340:-	A3SS	0.5625	0.4425	0.12	0.029401
Papd5	chr8:88199213:88199313:+@chr8:88199931|88199957:88200502:+	A3SS	0.5025	0.7225	-0.22	0.029401
Pgap2	chr7:102223074:102223150:+@chr7:102226271|102226422:102226445:+	A3SS	0.4425	0.56	-0.1175	0.0285714
Rad51ap1	chr6:126928141:126928227:-@chr6:126927687|126927690:126927538:-	A3SS	0.635	0.5325	0.1025	0.0285714
Repin1	chr6:48594862:48594976:+@chr6:48596293|48596296:48599082:+	A3SS	0.58	0.74	-0.16	0.029401
Rfxank	chr8:70132587:70132654:+@chr8:70133097|70133099:70133748:+	A3SS	0.71	0.8225	-0.1125	0.0284295
Rrbp1	chr2:143989718:143990266:-@chr2:143988241|143988301:143988148:-	A3SS	0.5525	0.45	0.1025	0.029401
Trpc2	chr7:102069897:102069991:+@chr7:102071187|102071219:102071361:+	A3SS	0.6175	0.7575	-0.14	0.0285714
Wbp1	chr6:83121203:83121461:-@chr6:83120873|83120876:83120772:-	A3SS	0.84	0.73	0.11	0.029401
Zfp809	chr9:22235020:22235146:+@chr9:22236028|22236202:22236294:+	A3SS	0.443333	0.33	0.113333	0.049746
Zfp967	chr2:176529322:176529382:+@chr2:176530536|176532184:176533821:+	A3SS	0.565	0.6825	-0.1175	0.0420664
Zfp968	chr2:175380780:175380840:+@chr2:175381994|175383642:175385279:+	A3SS	0.565	0.68	-0.115	0.0420664
1300018I17Rik	chr8:123245712:123245482|123245507:-@chr8:123245114:123245210:-	A5SS	0.1375	0.2675	-0.13	0.029401
1810012P15Rik	chr11:78838090:78838182|78838293:+@chr11:78839123:78843899:+	A5SS	0.1125	0.215	-0.1025	0.0396087
9430008C03Rik	chr2:158360599:158360459|158360527:-@chr2:158359182:158359432:-	A5SS	0.125	0.2425	-0.1175	0.0420664
Agtpbp1	chr13:59557286:59557098|59557223:-@chr13:59544387:59544451:-	A5SS	0.355	0.6625	-0.3075	0.0285714
Bbs9	chr9:22475731:22476055|22476190:+@chr9:22490818:22490940:+	A5SS	0.23	0.3425	-0.1125	0.0285714
Chd2	chr7:73441799:73441586|73441769:-@chr7:73435735:73435978:-	A5SS	0.7025	0.8075	-0.105	0.029401
Ecsit	chr9:22085427:22085349|22085357:-@chr9:22084023:22084208:-	A5SS	0.385	0.525	-0.14	0.0285714
Gramd1a	chr7:31135739:31135526|31135597:-@chr7:31134414:31134517:-	A5SS	0.2	0.3575	-0.1575	0.029401
Nit1	chr1:171344539:171344064|171344288:-@chr1:171343694:171343827:-	A5SS	0.53	0.4075	0.1225	0.029401
Pbrm1	chr14:31023067:31023170|31023179:+@chr14:31025498:31025650:+	A5SS	0.4725	0.575	-0.1025	0.0420664
Stat3	chr11:100893286:100893074|100893077:-@chr11:100889886:100889928:-	A5SS	0.7675	0.885	-0.1175	0.0285714
Dcun1d4	chr5:73534606:73534697:+@chr5:73544047:73544155:+@chr5:73555359:73555463:+@chr5:73557254:73557356:+	MXE	0.5325	0.34	0.1925	0.0285714
Fkbp1a	chr2:151542818:151542865:+@chr2:151543906:151544140:+@chr2:151545425:151545515:+@chr2:151557386:151557498:+	MXE	0.31	0.1875	0.1225	0.0284295
Gtf2a2	chr9:70012550:70012661:+@chr9:70014293:70014491:+@chr9:70014923:70015015:+@chr9:70015292:70015410:+	MXE	0.18	0.356667	-0.176667	0.049746
Gtpbp10	chr5:5557213:5557406:-@chr5:5555238:5555382:-@chr5:5547927:5548000:-@chr5:5546353:5546405:-	MXE	0.8	0.62	0.18	0.0285714
Pfkfb3	chr2:11482054:11482116:-@chr2:11481871:11481935:-@chr2:11480198:11480371:-@chr2:11471431:11474543:-	MXE	0.675	0.83	-0.155	0.0285714
9430008C03Rik	chr2:158360599-158360527:-@chr2:158359432-158359182:-	RI	0.2775	0.3775	-0.1	0.029401
BC017158	chr7:128276143-128276086:-@chr7:128274703-128274633:-	RI	0.23	0.54	-0.31	0.029401
Bsdc1	chr4:129465230-129465346:+@chr4:129466914-129466990:+	RI	0.5225	0.1625	0.36	0.0285714
Carns1	chr19:4171899-4171412:-@chr19:4171170-4170996:-	RI	0.0875	0.21	-0.1225	0.0420664
Cyhr1	chr15:76659736-76659656:-@chr15:76659439-76659219:-	RI	0.695	0.555	0.14	0.029401
D4Wsu53e	chr4:134925293-134925432:+@chr4:134926735-134926818:+	RI	0.235	0.47	-0.235	0.0285714
Dnajc11	chr4:151977999-151978350:+@chr4:151979272-151979586:+	RI	0.55	0.8025	-0.2525	0.029401
Eif4a2	chr16:23112351-23112457:+@chr16:23113167-23114132:+	RI	0.3175	0.42	-0.1025	0.029401
Eno2	chr6:124763206-124763005:-@chr6:124762761-124762653:-	RI	0.1925	0.305	-0.1125	0.0285714
Hdac10	chr15:89124588-89124532:-@chr15:89124428-89124175:-	RI	0.85	0.625	0.225	0.0285714
Idh3g	chrX:73782716-73782675:-@chrX:73782103-73782006:-	RI	0.015	0.145	-0.13	0.0274686
Mum1	chr10:80236111-80236181:+@chr10:80238315-80238920:+	RI	0.2175	0.3825	-0.165	0.029401
Ppox	chr1:171280001-171279869:-@chr1:171279574-171279430:-	RI	0.1425	0.26	-0.1175	0.0285714
Sfrs18	chr4:21869516-21869615:+@chr4:21870352-21870405:+	RI	0.19	0.295	-0.105	0.0285714
Sfrs18	chr4:21869516-21870405:+@chr4:21871438-21871608:+	RI	0.3775	0.6175	-0.24	0.0285714
Sft2d1	chr17:8321800-8321835:+@chr17:8323277-8323335:+	RI	0.47	0.595	-0.125	0.029401
Tmem208	chr8:105328322-105328484:+@chr8:105328608-105328692:+	RI	0.165	0.33	-0.165	0.0285714
Wsb1	chr11:79243575-79243400:-@chr11:79242156-79241984:-	RI	0.295	0.455	-0.16	0.029401
Alg9	chr9:50778970:50779104:+@chr9:50783258:50783328:+@chr9:50788153:50788241:+	SE	0.8575	0.7375	0.12	0.0285714
Alkbh1	chr12:87441643:87441780:-@chr12:87441271:87441343:-@chr12:87440306:87440414:-	SE	0.625	0.24	0.385	0.0285714
Ank1	chr8:23123832:23123978:+@chr8:23132097:23132483:+@chr8:23132562:23132634:+	SE	0.66	0.78	-0.12	0.029401
Arrdc1	chr2:24935028:24935281:-@chr2:24927729:24927839:-@chr2:24927126:24927176:-	SE	0.8775	0.7225	0.155	0.029401
Atrx	chrX:105928959:105929370:-@chrX:105899881:105899993:-@chrX:105890917:105890972:-	SE	0.4925	0.5975	-0.105	0.029401
Bcl2l12	chr7:44994363:44994449:-@chr7:44993811:44994271:-@chr7:44992744:44993031:-	SE	0.2	0.325	-0.125	0.0285714
Camta2	chr11:70683890:70684025:-@chr11:70683279:70683350:-@chr11:70682894:70683047:-	SE	0.8275	0.715	0.1125	0.0285714
Ccnl1	chr3:65956853:65956962:-@chr3:65955204:65955276:-@chr3:65951434:65951554:-	SE	0.275	0.3975	-0.1225	0.029401
Clk4	chr11:51263171:51263269:+@chr11:51267171:51267331:+@chr11:51271800:51272022:+	SE	0.65	0.7525	-0.1025	0.029401
Dag1	chr9:108263481:108263815:-@chr9:108253009:108253157:-@chr9:108218013:108218410:-	SE	0.375	0.27	0.105	0.0274686
Ddx11	chr17:66129857:66130102:+@chr17:66130460:66130468:+@chr17:66130680:66130834:+	SE	0.743333	0.88	-0.136667	0.0476781
Eif4a2	chr16:23108719:23108851:+@chr16:23109120:23109259:+@chr16:23109985:23110153:+	SE	0.615	0.7325	-0.1175	0.0285714
Evl	chr12:108683195:108683261:+@chr12:108683348:108683410:+@chr12:108686050:108686116:+	SE	0.695	0.835	-0.14	0.029401
Fgfr1op	chr17:8172928:8173008:+@chr17:8175519:8175578:+@chr17:8182228:8182454:+	SE	0.405	0.305	0.1	0.0420664
Fnbp4	chr2:90767408:90767541:+@chr2:90767853:90767955:+@chr2:90768516:90768700:+	SE	0.095	0.205	-0.11	0.029401
Golgb1	chr16:36885011:36885188:+@chr16:36886134:36886228:+@chr16:36887239:36887403:+	SE	0.445	0.32	0.125	0.0285714
Ikbkg	chrX:74424612:74424715:+@chrX:74427762:74427902:+@chrX:74432805:74433006:+	SE	0.7975	0.6125	0.185	0.029401
Itpa	chr2:130671556:130671620:+@chr2:130672060:130672338:+@chr2:130674239:130674270:+	SE	0.58	0.4775	0.1025	0.029401
Kansl3	chr1:36348525:36348681:-@chr1:36347217:36347294:-@chr1:36345838:36346029:-	SE	0.275	0.1675	0.1075	0.0265187
Kbtbd3	chr9:4309743:4309934:+@chr9:4313697:4313806:+@chr9:4316827:4317071:+	SE	0.09	0.2075	-0.1175	0.0284295
Mcam	chr9:44140845:44140992:+@chr9:44141275:44141392:+@chr9:44141784:44142726:+	SE	0.725	0.845	-0.12	0.0420664
Mff	chr1:82735419:82735507:+@chr1:82741818:82741976:+@chr1:82747083:82747142:+	SE	0.1925	0.3075	-0.115	0.029401
Mga	chr2:119938639:119938786:+@chr2:119941729:119941845:+@chr2:119946172:119946462:+	SE	0.545	0.36	0.185	0.029401
Mkks	chr2:136885473:136885700:-@chr2:136880251:136881639:-@chr2:136877615:136877790:-	SE	0.79	0.6475	0.1425	0.0285714
Nfya	chr17:48400438:48400580:-@chr17:48398982:48399068:-@chr17:48395650:48395796:-	SE	0.6975	0.865	-0.1675	0.029401
P2rx4	chr5:122707557:122707787:+@chr5:122714399:122714546:+@chr5:122718313:122718384:+	SE	0.715	0.8425	-0.1275	0.029401
Per1	chr11:69104291:69104421:+@chr11:69104634:69104813:+@chr11:69105390:69105623:+	SE	0.545	0.8675	-0.3225	0.0285714
Rbm18	chr2:36134135:36134263:-@chr2:36127215:36127251:-@chr2:36122852:36122938:-	SE	0.4675	0.7025	-0.235	0.0285714
Rcor3	chr1:192116269:192116346:-@chr1:192108644:192108701:-@chr1:192100462:192101155:-	SE	0.4625	0.235	0.2275	0.0285714
Rhobtb1	chr10:69249625:69249728:+@chr10:69266187:69266372:+@chr10:69269903:69270873:+	SE	0.85	0.96	-0.11	0.029401
Rreb1	chr13:37929558:37932489:+@chr13:37941543:37941704:+@chr13:37946857:37947663:+	SE	0.525	0.7125	-0.1875	0.0284295
Rtel1	chr2:181354353:181354442:+@chr2:181355009:181355125:+@chr2:181355328:181355552:+	SE	0.4425	0.5525	-0.11	0.0284295
Surf1	chr2:26916257:26916530:-@chr2:26915955:26916006:-@chr2:26915596:26915769:-	SE	0.5725	0.7175	-0.145	0.0284295
Tab3	chrX:85574034:85574322:+@chrX:85575550:85575610:+@chrX:85609390:85609584:+	SE	0.6475	0.8	-0.1525	0.0285714
Thap3	chr4:151985669:151985861:-@chr4:151983635:151983736:-@chr4:151982638:151983352:-	SE	0.7575	0.8775	-0.12	0.0420664
Trpc1	chr9:95749668:95750358:-@chr9:95743197:95743351:-@chr9:95732007:95732209:-	SE	0.8825	0.7725	0.11	0.0285714
Trub2	chr2:29779823:29779895:-@chr2:29778732:29778868:-@chr2:29776111:29777956:-	SE	0.865	0.7525	0.1125	0.029401
Zfp143	chr7:110071372:110071455:+@chr7:110072122:110072202:+@chr7:110074068:110074264:+	SE	0.8075	0.9275	-0.12	0.029401
Zfp672	chr11:58322600:58322729:-@chr11:58319867:58319954:-@chr11:58319324:58319590:-	SE	0.4575	0.255	0.2025	0.0285714
Zfp961	chr8:71965794:71965920:+@chr8:71966100:71966160:+@chr8:71967899:71970333:+	SE	0.5025	0.605	-0.1025	0.0371882

## Sheet: 3h-Myoblast
Gene	ID	Splice_Type	Stretch_Mean_Psi	NoStretch_Mean_Psi	DeltaPSI	Wilcox_Pvalue
2310028H24Rik	chr4:41520912:41520966:-@chr4:41520395|41520398:41517691:-	A3SS	0.715	0.893333	-0.178333	0.049746
2610002J02Rik	chr4:155249802:155249963:+@chr4:155250506|155250545:155250650:+	A3SS	0.89	0.78	0.11	0.0415863
Aptx	chr4:40697217:40697353:-@chr4:40695418|40695423:40695377:-	A3SS	0.8575	0.72	0.1375	0.029401
Arfrp1	chr2:181365219:181365404:-@chr2:181364698|181364711:181364605:-	A3SS	0.92	0.8	0.12	0.0420664
Atp6v0a1	chr11:101021054:101021182:+@chr11:101026660|101026681:101026763:+	A3SS	0.3975	0.6325	-0.235	0.0285714
Cflar	chr1:58711508:58711592:+@chr1:58713296|58713571:58713659:+	A3SS	0.3875	0.4925	-0.105	0.029401
Dcaf11	chr14:55560029:55560121:+@chr14:55561075|55561210:55561442:+	A3SS	0.4375	0.2925	0.145	0.029401
Dopey1	chr9:86507504:86507737:+@chr9:86512558|86512561:86513179:+	A3SS	0.82	0.67	0.15	0.029401
Fbf1	chr11:116153953:116154052:-@chr11:116152944|116152947:116152477:-	A3SS	0.6975	0.595	0.1025	0.0420664
Gata4	chr14:63240536:63241645:-@chr14:63204755|63204758:63204589:-	A3SS	0.3225	0.445	-0.1225	0.0285714
Gemin5	chr11:58139019:58139141:-@chr11:58137763|58137766:58137668:-	A3SS	0.595	0.71	-0.115	0.029401
Ino80e	chr7:126857874:126857952:-@chr7:126857722|126857787:126857676:-	A3SS	0.835	0.725	0.11	0.0265187
Mpdz	chr4:81285463:81285506:-@chr4:81283437|81284699:81283333:-	A3SS	0.18	0.455	-0.275	0.0285714
Nptn	chr9:58643529:58643802:+@chr9:58650497|58650509:58650518:+	A3SS	0.3575	0.4625	-0.105	0.0420664
Nub1	chr5:24685815:24686022:+@chr5:24689380|24689393:24689510:+	A3SS	0.54	0.68	-0.14	0.029401
Pam16	chr16:4617919:4618003:-@chr16:4617149|4617262:4617126:-	A3SS	0.555	0.66	-0.105	0.0285714
Pkdcc	chr17:83220034:83220156:+@chr17:83220966|83221053:83221237:+	A3SS	0.775	0.9075	-0.1325	0.029401
Tbc1d24	chr17:24189944:24190053:-@chr17:24186201|24186287:24185204:-	A3SS	0.8425	0.66	0.1825	0.0285714
Tgfb1i1	chr7:128248420:128248472:+@chr7:128248578|128248887:128248974:+	A3SS	0.675	0.78	-0.105	0.0284295
Tmem50a	chr4:134914889:134914916:-@chr4:134913195|134913261:134913091:-	A3SS	0.335	0.2075	0.1275	0.0420664
Wbp7	chr7:30573960:30574066:-@chr7:30570838|30570841:30570701:-	A3SS	0.3075	0.1525	0.155	0.0285714
Aar2	chr2:156549885:156549990|156550027:+@chr2:156550649:156551449:+	A5SS	0.335	0.65	-0.315	0.0285714
D16Ertd472e	chr16:78576657:78576191|78576391:-@chr16:78575921:78576054:-	A5SS	0.5725	0.68	-0.1075	0.0420664
Dpp7	chr2:25355721:25354893|25355558:-@chr2:25354741:25354822:-	A5SS	0.7225	0.5325	0.19	0.0285714
Gdnf	chr15:7815589:7815687|7815765:+@chr15:7834348:7837575:+	A5SS	0.9325	0.825	0.1075	0.0420664
Htatip2	chr7:49759106:49759145|49759311:+@chr7:49759598:49759793:+	A5SS	0.18	0.4175	-0.2375	0.0285714
Ikbkg	chrX:74427762:74427874|74427902:+@chrX:74432805:74433006:+	A5SS	0.24	0.1325	0.1075	0.0285714
Pwwp2b	chr7:139254770:139256160|139256465:+@chr7:139266472:139267253:+	A5SS	0.32	0.4225	-0.1025	0.029401
Rbbp5	chr1:132497930:132498007|132498121:+@chr1:132503764:132505665:+	A5SS	0.3375	0.475	-0.1375	0.0285714
Safb2	chr17:56578844:56578637|56578693:-@chr17:56577843:56577905:-	A5SS	0.9125	0.8125	0.1	0.0285714
Sphk1	chr11:116532444:116532577|116532691:+@chr11:116533970:116534173:+	A5SS	0.455	0.7025	-0.2475	0.029401
Whsc1	chr5:33871407:33871501|33871634:+@chr5:33879058:33879189:+	A5SS	0.5325	0.32	0.2125	0.029401
Zdhhc24	chr19:4878668:4878736|4879029:+@chr19:4880121:4880398:+	A5SS	0.58	0.725	-0.145	0.0285714
Zfp740	chr15:102208272:102208361|102208876:+@chr15:102209155:102209273:+	A5SS	0.2725	0.405	-0.1325	0.0408331
6720401G13Rik	chrX:50626437:50626509:-@chrX:50615361:50615515:-@chrX:50567540:50567693:-@chrX:50564813:50564967:-	MXE	0.375	0.185	0.19	0.0285714
Ambra1	chr2:91772291:91773747:+@chr2:91805024:91805110:+@chr2:91810030:91810209:+@chr2:91824460:91824540:+	MXE	0.6075	0.4725	0.135	0.0285714
Bcas3	chr11:85801785:85801952:+@chr11:85814000:85814065:+@chr11:85822022:85822112:+@chr11:85825202:85826058:+	MXE	0.605	0.725	-0.12	0.0285714
Ehmt1	chr2:24856606:24856726:-@chr2:24852665:24852802:-@chr2:24847944:24848089:-@chr2:24839530:24839756:-	MXE	0.505	0.355	0.15	0.0285714
Ggta1	chr2:35422180:35422268:-@chr2:35416472:35416507:-@chr2:35414219:35414284:-@chr2:35413326:35413427:-	MXE	0.5175	0.745	-0.2275	0.0285714
Slmap	chr14:26460042:26460210:-@chr14:26459410:26459460:-@chr14:26453538:26453600:-@chr14:26442575:26442634:-	MXE	0.385	0.53	-0.145	0.029401
Spata6	chr4:111746141:111746278:+@chr4:111747755:111747803:+@chr4:111767663:111767704:+@chr4:111768716:111768840:+	MXE	0.6175	0.74	-0.1225	0.0285714
Tpra1	chr6:88905949:88906078:+@chr6:88906538:88906712:+@chr6:88907576:88907826:+@chr6:88907941:88908072:+	MXE	0.8325	0.72	0.1125	0.029401
Abhd10	chr16:45731959-45731707:-@chr16:45729993-45729725:-	RI	0.55	0.6975	-0.1475	0.0420664
BC005764	chr10:79867307-79867172:-@chr10:79867030-79866835:-	RI	0.1575	0.336667	-0.179167	0.049746
Cyhr1	chr15:76659736-76659710:-@chr15:76659439-76659219:-	RI	0.52	0.345	0.175	0.029401
Dpp7	chr2:25355721-25355558:-@chr2:25355028-25354893:-	RI	0.34	0.19	0.15	0.029401
Ephb3	chr16:21214325-21214672:+@chr16:21214794-21214997:+	RI	0.89	0.7725	0.1175	0.0285714
Fuz	chr7:44897520-44897624:+@chr7:44898503-44898700:+	RI	0.1025	0.27	-0.1675	0.029401
March2	chr17:33688242-33687228:-@chr17:33686398-33685692:-	RI	0.5925	0.78	-0.1875	0.0408331
Morc4	chrX:139823413-139823130:-@chrX:139822828-139821635:-	RI	0.5225	0.38	0.1425	0.029401
Pan3	chr5:147545606-147545735:+@chr5:147546365-147548496:+	RI	0.265	0.3675	-0.1025	0.0285714
Rad52	chr6:119918587-119918786:+@chr6:119918926-119919077:+	RI	0.545	0.3675	0.1775	0.0420664
Rccd1	chr7:80319341-80319246:-@chr7:80319026-80318859:-	RI	0.2475	0.3675	-0.12	0.0420664
Sft2d1	chr17:8321800-8322140:+@chr17:8323277-8323335:+	RI	0.8625	0.7475	0.115	0.0285714
Shprh	chr10:11207097-11207275:+@chr10:11207822-11209552:+	RI	0.5925	0.835	-0.2425	0.029401
Slc35a2	chrX:7892140-7892867:+@chrX:7894191-7894492:+	RI	0.6625	0.785	-0.1225	0.029401
Srsf5	chr12:80947796-80947865:+@chr12:80948129-80949168:+	RI	0.47	0.585	-0.115	0.0284295
Tmem198b	chr10:128802517-128802405:-@chr10:128801511-128801351:-	RI	0.68	0.7925	-0.1125	0.0285714
U2af1l4	chr7:30564082-30564131:+@chr7:30564474-30564607:+	RI	0.34	0.19	0.15	0.0285714
2810474O19Rik	chr6:149310322:149310377:+@chr6:149317635:149317708:+@chr6:149325405:149329784:+	SE	0.23	0.35	-0.12	0.029401
4931408A02Rik	chr16:90830859:90831432:+@chr16:90869566:90869689:+@chr16:90876039:90876191:+	SE	0.2575	0.41	-0.1525	0.0285714
Aasdh	chr5:76878404:76878526:-@chr5:76877527:76877658:-@chr5:76875935:76876422:-	SE	0.7225	0.8725	-0.15	0.0285714
Acbd4	chr11:103103039:103103145:+@chr11:103103235:103103369:+@chr11:103103526:103103644:+	SE	0.575	0.4225	0.1525	0.029401
Agfg1	chr1:82886111:82886187:+@chr1:82886375:82886467:+@chr1:82893424:82893582:+	SE	0.6925	0.8025	-0.11	0.0420664
Arhgef19	chr4:141240632:141240744:+@chr4:141244818:141244966:+@chr4:141246175:141246609:+	SE	0.19	0.31	-0.12	0.0285714
Arhgef9	chrX:95165600:95166361:-@chrX:95130836:95131015:-@chrX:95112355:95112546:-	SE	0.755	0.87	-0.115	0.0285714
Asap1	chr15:64119958:64120186:-@chr15:64110906:64111076:-@chr15:64102403:64102472:-	SE	0.5975	0.7075	-0.11	0.0285714
Atf2	chr2:73863169:73863238:-@chr2:73853795:73853891:-@chr2:73850864:73850982:-	SE	0.6825	0.535	0.1475	0.0265187
Auts2	chr5:131472259:131472479:-@chr5:131470414:131470458:-@chr5:131466032:131466127:-	SE	0.7275	0.5125	0.215	0.029401
Axl	chr7:25774515:25774725:-@chr7:25773099:25773125:-@chr7:25770633:25770765:-	SE	0.6	0.4825	0.1175	0.0285714
B4galt5	chr2:167305660:167305847:-@chr2:167304996:167305118:-@chr2:167302010:167302111:-	SE	0.7825	0.895	-0.1125	0.029401
Bean1	chr8:104170513:104171004:+@chr8:104182011:104182119:+@chr8:104210918:104211169:+	SE	0.2125	0.4025	-0.19	0.029401
Bptf	chr11:107095716:107095925:-@chr11:107095002:107095190:-@chr11:107082513:107082700:-	SE	0.375	0.535	-0.16	0.029401
Camta2	chr11:70683890:70684025:-@chr11:70683279:70683350:-@chr11:70682894:70683047:-	SE	0.78	0.66	0.12	0.029401
Clip4	chr17:71810847:71810982:+@chr17:71824690:71824830:+@chr17:71827692:71827781:+	SE	0.875	0.7725	0.1025	0.029401
Clk1	chr1:58421083:58421308:-@chr1:58420121:58420211:-@chr1:58419667:58419733:-	SE	0.7975	0.6275	0.17	0.0285714
Clk4	chr11:51271800:51272022:+@chr11:51273078:51273168:+@chr11:51273560:51273626:+	SE	0.56	0.41	0.15	0.0285714
Coasy	chr11:101082565:101082690:+@chr11:101082999:101083706:+@chr11:101084316:101084530:+	SE	0.8725	0.755	0.1175	0.029401
Csnk1g1	chr9:65909010:65909168:+@chr9:65921004:65921068:+@chr9:65950016:65950064:+	SE	0.445	0.6475	-0.2025	0.0285714
D19Wsu162e	chr19:46599106:46599293:+@chr19:46606712:46606759:+@chr19:46644353:46644455:+	SE	0.665	0.7775	-0.1125	0.029401
Ecsit	chr9:22085349:22085427:-@chr9:22084023:22084208:-@chr9:22078148:22078265:-	SE	0.88	0.7775	0.1025	0.0420664
Ehmt1	chr2:24847944:24848089:-@chr2:24840636:24840779:-@chr2:24839530:24839756:-	SE	0.4975	0.6775	-0.18	0.0284295
Eno2	chr6:124767033:124767102:-@chr6:124766531:124766664:-@chr6:124766105:124766327:-	SE	0.5525	0.75	-0.1975	0.0285714
Enox2	chrX:49288101:49288242:-@chrX:49286845:49286904:-@chrX:49168641:49168784:-	SE	0.895	0.76	0.135	0.0285714
Fam109a	chr5:121849028:121849124:+@chr5:121850470:121850546:+@chr5:121851168:121851279:+	SE	0.6325	0.84	-0.2075	0.0285714
Fance	chr17:28316859:28316903:+@chr17:28317158:28317223:+@chr17:28317468:28317611:+	SE	0.6375	0.805	-0.1675	0.0285714
Gm885	chr11:106754782:106755051:+@chr11:106761186:106761296:+@chr11:106763856:106763948:+	SE	0.2775	0.1675	0.11	0.029401
Gpr137	chr19:6940483:6941193:-@chr19:6940352:6940401:-@chr19:6939261:6939410:-	SE	0.88	0.72	0.16	0.0285714
Gtf2ird1	chr5:134382781:134382830:-@chr5:134382530:134382586:-@chr5:134379937:134380020:-	SE	0.5825	0.7525	-0.17	0.0285714
Herc2	chr7:56197056:56197209:+@chr7:56202101:56202208:+@chr7:56203776:56203907:+	SE	0.6325	0.785	-0.1525	0.0284295
Hmgxb4	chr8:74999813:74999891:+@chr8:74999999:75000113:+@chr8:75000650:75001584:+	SE	0.3475	0.4925	-0.145	0.0285714
Huwe1	chrX:151857808:151857913:+@chrX:151859455:151859688:+@chrX:151860167:151860268:+	SE	0.4475	0.5875	-0.14	0.0285714
Itpa	chr2:130671556:130671620:+@chr2:130672060:130672133:+@chr2:130674239:130674270:+	SE	0.4225	0.5975	-0.175	0.0285714
Kdm5c	chrX:152237633:152237710:+@chrX:152239630:152239752:+@chrX:152240026:152240196:+	SE	0.67	0.79	-0.12	0.0285714
Krba1	chr6:48407673:48407822:+@chr6:48408529:48408726:+@chr6:48409170:48409343:+	SE	0.5875	0.775	-0.1875	0.0285714
Ktn1	chr14:47724878:47724970:+@chr14:47725929:47726000:+@chr14:47726226:47726309:+	SE	0.58	0.4575	0.1225	0.0285714
Lphn3	chr5:81465195:81465304:+@chr5:81509724:81509738:+@chr5:81511984:81512784:+	SE	0.2775	0.4	-0.1225	0.0285714
Lrif1	chr3:106721682:106722106:+@chr3:106731663:106733142:+@chr3:106734358:106734639:+	SE	0.4925	0.3925	0.1	0.0285714
Lrif1	chr3:106731663:106733142:+@chr3:106733337:106733606:+@chr3:106734358:106734639:+	SE	0.2175	0.0975	0.12	0.029401
Map4k4	chr1:40007433:40007530:+@chr1:40008331:40008339:+@chr1:40009688:40009863:+	SE	0.4975	0.6225	-0.125	0.0284295
Mcrs1	chr15:99251862:99251961:-@chr15:99250463:99250582:-@chr15:99249876:99250014:-	SE	0.5625	0.6725	-0.11	0.0408331
Meis1	chr11:19016133:19016359:-@chr11:19014250:19014391:-@chr11:19013632:19013682:-	SE	0.6525	0.795	-0.1425	0.029401
Mis12	chr11:71019611:71019723:+@chr11:71020006:71020189:+@chr11:71024550:71024711:+	SE	0.6825	0.805	-0.1225	0.029401
Musk	chr4:58355681:58355856:+@chr4:58356482:58356505:+@chr4:58366798:58366996:+	SE	0.4675	0.3575	0.11	0.0284295
Myo9a	chr9:59874602:59874683:+@chr9:59875202:59875414:+@chr9:59884480:59884592:+	SE	0.435	0.29	0.145	0.0285714
Nexn	chr3:152255285:152255365:-@chr3:152253612:152253803:-@chr3:152253051:152253129:-	SE	0.4675	0.2825	0.185	0.029401
Nprl3	chr11:32263025:32263094:-@chr11:32255439:32255568:-@chr11:32253875:32253949:-	SE	0.695	0.8075	-0.1125	0.0420664
Nr2c2	chr6:92149604:92149804:+@chr6:92152315:92152417:+@chr6:92154335:92154514:+	SE	0.7525	0.8625	-0.11	0.029401
Per1	chr11:69104291:69104421:+@chr11:69104634:69104813:+@chr11:69105390:69105623:+	SE	0.7025	0.8975	-0.195	0.0285714
Pex5	chr6:124404630:124404720:-@chr6:124404133:124404243:-@chr6:124403812:124403907:-	SE	0.22	0.3425	-0.1225	0.0255801
Phf8	chrX:151570342:151570431:+@chrX:151572366:151572668:+@chrX:151573413:151573516:+	SE	0.64	0.4175	0.2225	0.0285714
Phtf1	chr3:103969055:103969130:+@chr3:103969754:103969810:+@chr3:103981886:103981955:+	SE	0.555	0.7375	-0.1825	0.029401
Poldip3	chr15:83138132:83138522:-@chr15:83137468:83137554:-@chr15:83135294:83135389:-	SE	0.59	0.74	-0.15	0.029401
Prpsap2	chr11:61756195:61756345:-@chr11:61755410:61755462:-@chr11:61752867:61752933:-	SE	0.6075	0.7475	-0.14	0.0420664
Rassf1	chr9:107551555:107551846:+@chr9:107554138:107554244:+@chr9:107557453:107557557:+	SE	0.815	0.9375	-0.1225	0.029401
Rif1	chr2:52116248:52116394:+@chr2:52116668:52116745:+@chr2:52116835:52116950:+	SE	0.77	0.63	0.14	0.0285714
Rps6kc1	chr1:190844487:190844602:-@chr1:190834006:190834098:-@chr1:190810074:190810121:-	SE	0.645	0.8425	-0.1975	0.0285714
Rtel1	chr2:181354353:181354442:+@chr2:181355009:181355125:+@chr2:181355328:181355552:+	SE	0.42	0.5425	-0.1225	0.0285714
Senp6	chr9:80087430:80087523:+@chr9:80089849:80089906:+@chr9:80092267:80092412:+	SE	0.66	0.82	-0.16	0.029401
Smarca2	chr19:26748403:26748544:+@chr19:26749852:26749947:+@chr19:26751824:26752041:+	SE	0.5475	0.76	-0.2125	0.029401
Spata6	chr4:111720010:111720257:+@chr4:111746141:111746278:+@chr4:111767663:111767704:+	SE	0.7975	0.9225	-0.125	0.0420664
Spata6	chr4:111747755:111747803:+@chr4:111767663:111767704:+@chr4:111768716:111768840:+	SE	0.8275	0.6275	0.2	0.029401
Stat5a	chr11:100881030:100881185:+@chr11:100881738:100881789:+@chr11:100882062:100882166:+	SE	0.6475	0.775	-0.1275	0.0420664
Sun1	chr5:139226706:139226885:+@chr5:139229753:139229944:+@chr5:139233471:139233569:+	SE	0.8	0.6725	0.1275	0.029401
Sun1	chr5:139226706:139226885:+@chr5:139229753:139229944:+@chr5:139233901:139233994:+	SE	0.8075	0.6825	0.125	0.029401
Svil	chr18:4920540:4920874:+@chr18:4971090:4971197:+@chr18:5037108:5037165:+	SE	0.425	0.3025	0.1225	0.029401
Tmem161b	chr13:84222296:84222434:+@chr13:84251230:84251333:+@chr13:84257761:84257844:+	SE	0.46	0.61	-0.15	0.0285714
Tnrc6b	chr15:80878867:80881206:+@chr15:80882944:80883102:+@chr15:80884207:80884382:+	SE	0.46	0.565	-0.105	0.0284295
U2af1l4	chr7:30564082:30564131:+@chr7:30564203:30564394:+@chr7:30564474:30564607:+	SE	0.41	0.2075	0.2025	0.0285714
U2af1l4	chr7:30564203:30564301:+@chr7:30564474:30564607:+@chr7:30565095:30565179:+	SE	0.725	0.86	-0.135	0.0420664
Uhrf2	chr19:30039064:30039297:+@chr19:30056235:30056494:+@chr19:30071243:30071461:+	SE	0.6625	0.79	-0.1275	0.0285714
Wdr67	chr15:57915970:57916116:+@chr15:57919931:57920046:+@chr15:57922957:57923135:+	SE	0.71	0.8375	-0.1275	0.029401
Zfp740	chr15:102208236:102208361:+@chr15:102208753:102208876:+@chr15:102209155:102209273:+	SE	0.7175	0.83	-0.1125	0.0284295
Zfp821	chr8:109706357:109706419:+@chr8:109708029:109708144:+@chr8:109709411:109709527:+	SE	0.5175	0.365	0.1525	0.0284295
Zfyve19	chr2:119216209:119216307:+@chr2:119216432:119216541:+@chr2:119216629:119217050:+	SE	0.72	0.845	-0.125	0.0408331
Zmym3	chrX:101416909:101416981:-@chrX:101416167:101416461:-@chrX:101415761:101415938:-	SE	0.4275	0.5625	-0.135	0.029401

## Sheet: 6h-Myoblast
Gene	ID	Splice_Type	Stretch_Mean_Psi	NoStretch_Mean_Psi	DeltaPSI	Wilcox_Pvalue
1600027N09Rik	chr2:180582611:180582955:+@chr2:180583401|180584406:180584871:+	A3SS	0.54	0.6575	-0.1175	0.029401
2310067B10Rik	chr11:115790170:115790334:+@chr11:115790967|115791033:115791176:+	A3SS	0.5125	0.67	-0.1575	0.0285714
Asb1	chr1:91540565:91540864:+@chr1:91544151|91544156:91544297:+	A3SS	0.5375	0.3825	0.155	0.0285714
Atxn7l2	chr3:108207394:108207604:-@chr3:108207013|108207109:108206823:-	A3SS	0.81	0.9125	-0.1025	0.029401
Chtf18	chr17:25727247:25727415:-@chr17:25727120|25727123:25726941:-	A3SS	0.5675	0.4625	0.105	0.0420664
Dcaf11	chr14:55560441:55560627:+@chr14:55561075|55561210:55561442:+	A3SS	0.8075	0.6725	0.135	0.0285714
Hecw2	chr1:53937058:53937133:-@chr1:53933217|53933288:53933119:-	A3SS	0.86	0.716667	0.143333	0.049746
Hinfp	chr9:44305616:44305671:-@chr9:44302587|44302772:44302410:-	A3SS	0.16	0.27	-0.11	0.0285714
Hps4	chr5:112343093:112343122:+@chr5:112344044|112344541:112345048:+	A3SS	0.285	0.39	-0.105	0.0285714
Rnf44	chr13:54684338:54684488:-@chr13:54684075|54684150:54683961:-	A3SS	0.8	0.665	0.135	0.029401
Rrnad1	chr3:87927563:87927755:-@chr3:87926874|87927117:87926731:-	A3SS	0.3625	0.2325	0.13	0.0396087
Setd5	chr6:113109885:113109990:+@chr6:113110317|113110374:113110525:+	A3SS	0.5275	0.3675	0.16	0.029401
Slc25a32	chr15:39099873:39100033:-@chr15:39098197|39098242:39098129:-	A3SS	0.8975	0.725	0.1725	0.0285714
Tasor	chr14:27479924:27480091:+@chr14:27480642|27480916:27483554:+	A3SS	0.7275	0.8375	-0.11	0.0285714
Vegfb	chr19:6985805:6985840:-@chr19:6985495|6985596:6985361:-	A3SS	0.66	0.555	0.105	0.0285714
Zfp46	chr4:136286069:136286481:+@chr4:136287072|136287189:136287315:+	A3SS	0.77	0.6525	0.1175	0.0285714
Zfp827	chr8:79175833:79175970:+@chr8:79178890|79178908:79179079:+	A3SS	0.4125	0.2575	0.155	0.0285714
Adar	chr3:89745376:89745523|89745601:+@chr3:89745820:89745991:+	A5SS	0.3225	0.455	-0.1325	0.0285714
Asap1	chr15:64159004:64158882|64158918:-@chr15:64152830:64152930:-	A5SS	0.4275	0.265	0.1625	0.029401
Bbs9	chr9:22475731:22476055|22476190:+@chr9:22490818:22490940:+	A5SS	0.175	0.305	-0.13	0.0285714
Cep55	chr19:38057410:38057480|38057566:+@chr19:38057789:38057983:+	A5SS	0.4125	0.305	0.1075	0.029401
Clcn5	chrX:7318488:7318384|7318425:-@chrX:7316659:7316823:-	A5SS	0.365	0.2575	0.1075	0.0408331
Ctps2	chrX:162901595:162901839|162901914:+@chrX:162903434:162903638:+	A5SS	0.7975	0.65	0.1475	0.029401
Dbp	chr7:45706606:45706716|45707016:+@chr7:45708260:45708471:+	A5SS	0.7325	0.895	-0.1625	0.0285714
Ehbp1l1	chr19:5720407:5717662|5719948:-@chr19:5717039:5717196:-	A5SS	0.6175	0.505	0.1125	0.029401
Gng12	chr6:66943825:66943877|66943882:+@chr6:67015725:67015843:+	A5SS	0.2275	0.12	0.1075	0.0285714
Hnrnph3	chr10:63018225:63018041|63018086:-@chr10:63017524:63017610:-	A5SS	0.6925	0.515	0.1775	0.0265187
Mocs1	chr17:49452795:49452842|49452857:+@chr17:49454030:49455430:+	A5SS	0.7375	0.61	0.1275	0.029401
Ndufs8	chr19:3912774:3912470|3912710:-@chr19:3911689:3911746:-	A5SS	0.57	0.34	0.23	0.029401
Rad54l	chr4:116123690:116123479|116123501:-@chr4:116123062:116123148:-	A5SS	0.7225	0.87	-0.1475	0.0285714
Rbbp5	chr1:132497930:132498007|132498121:+@chr1:132503764:132505665:+	A5SS	0.5925	0.465	0.1275	0.029401
Rgp1	chr4:43579375:43579424|43579509:+@chr4:43579887:43580023:+	A5SS	0.89	0.765	0.125	0.0285714
Sel1l	chr12:91833222:91833055|91833205:-@chr12:91831569:91831674:-	A5SS	0.425	0.655	-0.23	0.029401
Tmem134	chr19:4127550:4127639|4127836:+@chr19:4131229:4131282:+	A5SS	0.37	0.6775	-0.3075	0.0285714
Tmem175	chr5:108629810:108629900|108630043:+@chr5:108638237:108638490:+	A5SS	0.265	0.16	0.105	0.029401
Uqcr11	chr10:80406766:80406500|80406557:-@chr10:80404136:80404286:-	A5SS	0.3575	0.22	0.1375	0.029401
Arhgap17	chr7:123286498:123287013:-@chr7:123285420:123285467:-@chr7:123283777:123283825:-@chr7:123279149:123280116:-	MXE	0.4075	0.2875	0.12	0.029401
Bnc2	chr4:84674975:84675086:-@chr4:84546205:84546405:-@chr4:84506528:84506611:-@chr4:84414246:84414348:-	MXE	0.9125	0.8075	0.105	0.029401
Churc1	chr12:76765573:76765638:+@chr12:76773258:76773393:+@chr12:76775594:76775664:+@chr12:76782813:76783178:+	MXE	0.4525	0.58	-0.1275	0.0285714
Eif4g3	chr4:138082893:138082988:+@chr4:138084257:138084370:+@chr4:138095909:138095929:+@chr4:138096752:138096931:+	MXE	0.495	0.6875	-0.1925	0.029401
Mtf2	chr5:108065674:108065965:+@chr5:108067460:108067572:+@chr5:108069162:108069523:+@chr5:108080825:108081023:+	MXE	0.335	0.4475	-0.1125	0.029401
Tfdp2	chr9:96202131:96202188:+@chr9:96223094:96223198:+@chr9:96232682:96232748:+@chr9:96273839:96273942:+	MXE	0.273333	0.4175	-0.144167	0.049746
Ttll4	chr1:74686317:74686393:+@chr1:74687204:74687395:+@chr1:74687478:74687560:+@chr1:74687723:74687851:+	MXE	0.5625	0.42	0.1425	0.029401
Aftph	chr11:20698373-20698313:-@chr11:20696831-20696751:-	RI	0.4925	0.6075	-0.115	0.0284295
Alkbh6	chr7:30312237-30312388:+@chr7:30312506-30312707:+	RI	0.7225	0.525	0.1975	0.0285714
Cpsf4	chr5:145177230-145177302:+@chr5:145178758-145178928:+	RI	0.1075	0.245	-0.1375	0.029401
D4Wsu53e	chr4:134925293-134925432:+@chr4:134926735-134926818:+	RI	0.1425	0.3275	-0.185	0.0285714
Fam129c	chr8:71604928-71605035:+@chr8:71605607-71605718:+	RI	0.245	0.515	-0.27	0.0285714
Fanci	chr7:79448820-79448915:+@chr7:79449073-79449180:+	RI	0.39	0.2675	0.1225	0.0285714
Fbxl12	chr9:20644755-20644573:-@chr9:20642096-20642024:-	RI	0.5425	0.695	-0.1525	0.0408331
Frk	chr10:34483400-34483588:+@chr10:34483749-34484369:+	RI	0.425	0.5475	-0.1225	0.029401
Gtf2a2	chr9:70016819-70016923:+@chr9:70017073-70017191:+	RI	0.42	0.6075	-0.1875	0.0285714
Hoxa1	chr6:52158317-52157865:-@chr6:52157661-52157567:-	RI	0.5075	0.72	-0.2125	0.029401
Sigirr	chr7:141091992-141091803:-@chr7:141091501-141091175:-	RI	0.1375	0.2475	-0.11	0.029401
Sik2	chr9:50895961-50895344:-@chr9:50894081-50892801:-	RI	0.315	0.205	0.11	0.0285714
Tbc1d24	chr17:24181395-24181225:-@chr17:24180676-24175431:-	RI	0.84	0.7325	0.1075	0.029401
Tor1b	chr2:30953752-30953892:+@chr2:30955778-30955953:+	RI	0.4875	0.665	-0.1775	0.0285714
Zfp295	chr16:97953093-97951470:-@chr16:97950869-97947435:-	RI	0.4975	0.61	-0.1125	0.029401
4931428F04Rik	chr8:105289404:105289528:-@chr8:105288793:105289165:-@chr8:105285256:105285869:-	SE	0.5725	0.675	-0.1025	0.0285714
5430435G22Rik	chr1:131698416:131698631:+@chr1:131705596:131705721:+@chr1:131711620:131713464:+	SE	0.6175	0.5125	0.105	0.0420664
6230409E13Rik	chr4:21936633:21936768:+@chr4:21948692:21948888:+@chr4:21982386:21982502:+	SE	0.675	0.5725	0.1025	0.0408331
6230409E13Rik	chr4:21948692:21948888:+@chr4:21958444:21958667:+@chr4:21982386:21982502:+	SE	0.7425	0.565	0.1775	0.0285714
Abhd6	chr14:8002902:8002963:+@chr14:8028237:8028389:+@chr14:8039748:8039904:+	SE	0.81	0.705	0.105	0.0285714
Adamts10	chr17:33543198:33543305:+@chr17:33543636:33543781:+@chr17:33543872:33543935:+	SE	0.8075	0.5975	0.21	0.029401
Amn1	chr6:149188606:149188712:-@chr6:149184992:149185124:-@chr6:149183394:149183538:-	SE	0.635	0.5225	0.1125	0.0284295
Arhgap12	chr18:6061847:6061972:-@chr18:6057517:6057591:-@chr18:6052862:6052923:-	SE	0.2675	0.6125	-0.345	0.0284295
Arhgef9	chrX:95166424:95166486:-@chrX:95165593:95165970:-@chrX:95130836:95131015:-	SE	0.61	0.82	-0.21	0.0285714
Arl13b	chr16:62802720:62802836:-@chr16:62801722:62801790:-@chr16:62793689:62795708:-	SE	0.645	0.78	-0.135	0.0285714
Arrdc1	chr2:24935028:24935281:-@chr2:24927729:24927839:-@chr2:24927126:24927176:-	SE	0.675	0.7975	-0.1225	0.0420664
Atxn7l2	chr3:108210345:108210934:-@chr3:108208917:108209095:-@chr3:108208440:108208505:-	SE	0.245	0.3875	-0.1425	0.0284295
Bcas3	chr11:85801785:85801952:+@chr11:85814000:85814065:+@chr11:85825202:85826058:+	SE	0.27	0.16	0.11	0.049746
Bcor	chrX:12056344:12059190:-@chrX:12055639:12055692:-@chrX:12054969:12055155:-	SE	0.4375	0.5775	-0.14	0.029401
Capn15	chr17:25985471:25985706:-@chr17:25973091:25973379:-@chr17:25964027:25965527:-	SE	0.205	0.0925	0.1125	0.029401
Carf	chr1:60141335:60141568:+@chr1:60143994:60144156:+@chr1:60146109:60146172:+	SE	0.6575	0.83	-0.1725	0.0285714
Casc4	chr2:121906698:121906778:+@chr2:121910799:121910897:+@chr2:121911871:121912041:+	SE	0.825	0.9275	-0.1025	0.0285714
Cish	chr9:107296689:107297034:+@chr9:107299924:107300144:+@chr9:107300368:107301961:+	SE	0.8475	0.6625	0.185	0.0285714
Clk4	chr11:51271800:51272022:+@chr11:51273078:51273168:+@chr11:51273560:51273626:+	SE	0.5375	0.41	0.1275	0.0285714
Clpx	chr9:65310152:65310311:+@chr9:65312098:65312139:+@chr9:65316644:65316820:+	SE	0.7575	0.8625	-0.105	0.0408331
Cnot4	chr6:35051062:35051559:-@chr6:35024128:35024340:-@chr6:35022065:35023432:-	SE	0.76	0.6525	0.1075	0.029401
Csnk1g1	chr9:66012747:66012854:+@chr9:66019802:66019912:+@chr9:66032239:66032345:+	SE	0.6975	0.545	0.1525	0.0285714
Ctdspl	chr9:119011235:119011389:+@chr9:119020012:119020044:+@chr9:119026937:119027038:+	SE	0.67	0.8275	-0.1575	0.0265187
D19Ertd386e	chr19:42518805:42518857:+@chr19:42562552:42564341:+@chr19:42576026:42576201:+	SE	0.72	0.845	-0.125	0.0285714
Dnase1l1	chrX:74277039:74277342:-@chrX:74273778:74274026:-@chrX:74273217:74273691:-	SE	0.7325	0.87	-0.1375	0.0408331
Dpf1	chr7:29313082:29313213:+@chr7:29314139:29314189:+@chr7:29314283:29314402:+	SE	0.565	0.7325	-0.1675	0.0285714
Fam118b	chr9:35235231:35235483:-@chr9:35227164:35227391:-@chr9:35223614:35223742:-	SE	0.5575	0.68	-0.1225	0.0265187
Fam149b	chr14:20358024:20358140:+@chr14:20359755:20359916:+@chr14:20363263:20363450:+	SE	0.61	0.7125	-0.1025	0.029401
Fance	chr17:28320790:28320856:+@chr17:28322646:28322771:+@chr17:28326094:28326571:+	SE	0.5	0.35	0.15	0.0284295
Fat1	chr8:45045031:45045168:+@chr8:45049842:45049877:+@chr8:45050781:45052257:+	SE	0.435	0.5925	-0.1575	0.029401
Fbxl12	chr9:20644573:20644747:-@chr9:20642204:20644298:-@chr9:20642024:20642096:-	SE	0.4825	0.615	-0.1325	0.029401
Gfod2	chr8:105727988:105728331:-@chr8:105722849:105723044:-@chr8:105716113:105717650:-	SE	0.215	0.1125	0.1025	0.029401
Glrb	chr3:80861892:80862121:-@chr3:80861703:80861785:-@chr3:80860161:80860301:-	SE	0.7625	0.89	-0.1275	0.0285714
Gtf2i	chr5:134274539:134274595:-@chr5:134272524:134272586:-@chr5:134266543:134266656:-	SE	0.3925	0.515	-0.1225	0.0285714
Gtpbp5	chr2:180071794:180071886:+@chr2:180073140:180073233:+@chr2:180078004:180078142:+	SE	0.83	0.71	0.12	0.0285714
Hars2	chr18:36788577:36788670:+@chr18:36789157:36789284:+@chr18:36790134:36790250:+	SE	0.875	0.7675	0.1075	0.029401
Hsph1	chr5:149636320:149636376:-@chr5:149635970:149636159:-@chr5:149633830:149633887:-	SE	0.8175	0.7025	0.115	0.029401
Itch	chr2:155138196:155138272:+@chr2:155157774:155157975:+@chr2:155163393:155163483:+	SE	0.5875	0.19	0.3975	0.0285714
Kif13b	chr14:64789565:64789698:+@chr14:64800345:64800407:+@chr14:64802974:64803940:+	SE	0.55	0.7625	-0.2125	0.0285714
Kif21a	chr15:90956295:90956509:-@chr15:90952711:90952818:-@chr15:90943765:90943901:-	SE	0.36	0.5575	-0.1975	0.0285714
Kif21a	chr15:90956295:90956509:-@chr15:90952711:90952818:-@chr15:90951246:90951374:-	SE	0.6325	0.7975	-0.165	0.0265187
Kif23	chr9:61935380:61935550:-@chr9:61933229:61933270:-@chr9:61932075:61932187:-	SE	0.295	0.4125	-0.1175	0.029401
Ktn1	chr14:47724878:47724970:+@chr14:47725929:47726000:+@chr14:47726226:47726309:+	SE	0.2825	0.475	-0.1925	0.029401
Lin54	chr5:100485140:100485855:-@chr5:100475689:100475831:-@chr5:100459586:100459802:-	SE	0.9175	0.7925	0.125	0.029401
Lrch3	chr16:32914100:32914403:+@chr16:32955300:32955405:+@chr16:32959395:32959531:+	SE	0.6575	0.795	-0.1375	0.0285714
Lrr1	chr12:69171862:69171960:+@chr12:69174392:69175113:+@chr12:69178580:69179010:+	SE	0.1675	0.2825	-0.115	0.029401
March7	chr2:60243557:60243670:+@chr2:60245212:60245260:+@chr2:60247890:60248385:+	SE	0.81	0.935	-0.125	0.029401
Mark3	chr12:111647471:111647728:+@chr12:111653390:111653434:+@chr12:111655270:111656227:+	SE	0.58	0.6875	-0.1075	0.029401
Max	chr12:76961990:76962248:-@chr12:76961263:76961289:-@chr12:76953169:76953276:-	SE	0.42	0.2775	0.1425	0.0408331
Mis18bp1	chr12:65172449:65172580:-@chr12:65161403:65162028:-@chr12:65158395:65158861:-	SE	0.6575	0.76	-0.1025	0.029401
Mphosph9	chr5:124324874:124325137:-@chr5:124320845:124320954:-@chr5:124316082:124316171:-	SE	0.56	0.67	-0.11	0.0274686
Nav1	chr1:135467641:135467789:-@chr1:135465839:135466009:-@chr1:135464706:135464758:-	SE	0.7975	0.9	-0.1025	0.029401
Ncor1	chr11:62366964:62367159:-@chr11:62359761:62359934:-@chr11:62358855:62359015:-	SE	0.5975	0.4925	0.105	0.0265187
Nek1	chr8:61006629:61006776:+@chr8:61007159:61007255:+@chr8:61012093:61012190:+	SE	0.79	0.91	-0.12	0.0285714
Nme6	chr9:109833196:109833295:+@chr9:109835270:109835414:+@chr9:109839608:109839710:+	SE	0.2375	0.47	-0.2325	0.0285714
Pcdh19	chrX:133685118:133688993:-@chrX:133682092:133682232:-@chrX:133681081:133681408:-	SE	0.35	0.1775	0.1725	0.029401
Phtf1	chr3:103969055:103969130:+@chr3:103969754:103969810:+@chr3:103981886:103981955:+	SE	0.595	0.75	-0.155	0.0420664
Pik3c2a	chr7:116443304:116443458:-@chr7:116442591:116442678:-@chr7:116417453:116418581:-	SE	0.3425	0.2425	0.1	0.029401
Pla2g6	chr15:79305703:79305811:-@chr15:79304305:79304469:-@chr15:79302619:79302697:-	SE	0.14	0.27	-0.13	0.049746
Pml	chr9:58233153:58233247:-@chr9:58230491:58230628:-@chr9:58229828:58230086:-	SE	0.625	0.49	0.135	0.0285714
Ppp1r13l	chr7:19359749:19359798:+@chr7:19360804:19360836:+@chr7:19361027:19361316:+	SE	0.186667	0.3475	-0.160833	0.049746
Prdm15	chr16:97835578:97835830:-@chr16:97829611:97829712:-@chr16:97821768:97822010:-	SE	0.7075	0.5575	0.15	0.0284295
Prrrc2c	chr1:162676691:162676817:-@chr1:162674099:162674151:-@chr1:162671785:162673656:-	SE	0.26	0.385	-0.125	0.0285714
Rcor3	chr1:192116269:192116346:-@chr1:192108644:192108701:-@chr1:192101384:192101867:-	SE	0.6925	0.8425	-0.15	0.0285714
Rffl	chr11:82871008:82871210:-@chr11:82845752:82845895:-@chr11:82818416:82818603:-	SE	0.1975	0.09	0.1075	0.0284295
Rif1	chr2:52116248:52116394:+@chr2:52116668:52116745:+@chr2:52116835:52116950:+	SE	0.5775	0.7075	-0.13	0.0420664
Rnasel	chr1:153752845:153752947:+@chr1:153753607:153755213:+@chr1:153755951:153756036:+	SE	0.6125	0.715	-0.1025	0.0285714
Rnf146	chr10:29361984:29362442:-@chr10:29361285:29361345:-@chr10:29354292:29354447:-	SE	0.66	0.5025	0.1575	0.0420664
Rnf38	chr4:44167466:44167648:-@chr4:44158903:44159052:-@chr4:44152360:44152553:-	SE	0.15	0.265	-0.115	0.029401
Samd14	chr11:95014352:95014406:+@chr11:95019361:95019527:+@chr11:95019930:95020218:+	SE	0.525	0.6475	-0.1225	0.0420664
Sec24b	chr3:130033831:130033974:-@chr3:130020538:130020642:-@chr3:130011792:130011872:-	SE	0.275	0.3775	-0.1025	0.029401
Senp6	chr9:80066903:80067572:+@chr9:80087430:80087523:+@chr9:80092267:80092412:+	SE	0.3225	0.445	-0.1225	0.0265187
Sgk3	chr1:9798130:9798246:+@chr1:9827013:9827119:+@chr1:9865131:9865348:+	SE	0.51	0.3025	0.2075	0.049746
Slc10a7	chr8:78697166:78697331:+@chr8:78698520:78698571:+@chr8:78729618:78729763:+	SE	0.815	0.6825	0.1325	0.0285714
Slc16a3	chr11:120949067:120949150:+@chr11:120954174:120954268:+@chr11:120955226:120955469:+	SE	0.715	0.8425	-0.1275	0.0420664
Slc39a13	chr2:91065582:91065700:-@chr2:91064906:91065007:-@chr2:91064715:91064804:-	SE	0.635	0.78	-0.145	0.0285714
Smc5	chr19:23218405:23218530:-@chr19:23215155:23215199:-@chr19:23214642:23214740:-	SE	0.1925	0.315	-0.1225	0.0285714
Sp3	chr2:72979487:72979632:-@chr2:72978898:72979029:-@chr2:72970155:72971514:-	SE	0.8625	0.745	0.1175	0.0285714
Sphk2	chr7:45717701:45718002:-@chr7:45716993:45717063:-@chr7:45713260:45713728:-	SE	0.635	0.7625	-0.1275	0.0285714
Stard4	chr18:33206120:33206246:-@chr18:33205221:33205325:-@chr18:33201421:33203815:-	SE	0.18	0.285	-0.105	0.0284295
Stat5a	chr11:100881030:100881185:+@chr11:100881738:100881789:+@chr11:100882062:100882166:+	SE	0.6525	0.78	-0.1275	0.0285714
Stx5a	chr19:8741413:8741575:+@chr19:8742254:8742497:+@chr19:8742854:8742924:+	SE	0.83	0.665	0.165	0.0371882
Synpo	chr18:60624171:60624305:-@chr18:60609911:60610001:-@chr18:60600206:60604490:-	SE	0.2075	0.105	0.1025	0.029401
Synrg	chr11:83982196:83982307:+@chr11:83985249:83985551:+@chr11:83986814:83987047:+	SE	0.6325	0.43	0.2025	0.0285714
Tab3	chrX:85574034:85574322:+@chrX:85575550:85575610:+@chrX:85609390:85609584:+	SE	0.845	0.73	0.115	0.0420664
Tatdn1	chr15:58926436:58926485:-@chr15:58923905:58923968:-@chr15:58921274:58921417:-	SE	0.4825	0.635	-0.1525	0.0285714
Tbc1d9b	chr11:50163825:50163896:+@chr11:50168169:50168225:+@chr11:50168696:50168802:+	SE	0.725	0.88	-0.155	0.0408331
Tm7sf2	chr19:6067669:6067850:-@chr19:6067123:6067319:-@chr19:6066968:6067022:-	SE	0.72	0.4275	0.2925	0.0284295
Tmem134	chr19:4127550:4127639:+@chr19:4127760:4127836:+@chr19:4131229:4131282:+	SE	0.735	0.895	-0.16	0.029401
Tmpo	chr10:91158748:91158845:-@chr10:91153085:91153180:-@chr10:91152628:91152738:-	SE	0.7325	0.875	-0.1425	0.0285714
Tnip1	chr11:54962833:54962940:-@chr11:54956021:54956178:-@chr11:54940711:54940882:-	SE	0.4725	0.6575	-0.185	0.029401
Traf6	chr2:101678440:101678620:+@chr2:101680825:101681027:+@chr2:101684479:101684796:+	SE	0.58	0.445	0.135	0.0285714
Traf7	chr17:24513899:24513932:-@chr17:24513193:24513376:-@chr17:24512950:24513084:-	SE	0.8325	0.94	-0.1075	0.029401
Trpc1	chr9:95749668:95750358:-@chr9:95743197:95743351:-@chr9:95732007:95732209:-	SE	0.75	0.8625	-0.1125	0.0285714
Ttc13	chr8:124709903:124709973:-@chr8:124699656:124699721:-@chr8:124695636:124695752:-	SE	0.1	0.2175	-0.1175	0.0285714
Ttc33	chr15:5189582:5189803:+@chr15:5208369:5208450:+@chr15:5211999:5212130:+	SE	0.72	0.84	-0.12	0.0285714
Ube2e2	chr14:18871494:18871544:-@chr14:18630299:18630431:-@chr14:18586851:18586998:-	SE	0.795	0.9	-0.105	0.029401
Upf3b	chrX:37099507:37099689:-@chrX:37099066:37099104:-@chrX:37096858:37097018:-	SE	0.195	0.345	-0.15	0.0285714
Urod	chr4:116994331:116994375:-@chr4:116993248:116993310:-@chr4:116992826:116993023:-	SE	0.79	0.9125	-0.1225	0.029401
Usp1	chr4:98923810:98924243:+@chr4:98926436:98926674:+@chr4:98928234:98928354:+	SE	0.465	0.625	-0.16	0.0285714
Usp45	chr4:21816882:21816938:+@chr4:21817501:21817644:+@chr4:21824417:21825077:+	SE	0.495	0.6225	-0.1275	0.0285714
Vrk1	chr12:106070525:106070615:+@chr12:106073619:106073678:+@chr12:106075007:106077410:+	SE	0.2625	0.365	-0.1025	0.0255801
Wiz	chr17:32361461:32361964:-@chr17:32360038:32360427:-@chr17:32358943:32359494:-	SE	0.4025	0.5075	-0.105	0.029401
Zfp120	chr2:150119825:150119951:-@chr2:150119481:150119628:-@chr2:150114407:150118200:-	SE	0.2325	0.4125	-0.18	0.029401
Zfp346	chr13:55122330:55122515:+@chr13:55130537:55130627:+@chr13:55132307:55135071:+	SE	0.4825	0.6025	-0.12	0.029401
Zfp644	chr5:106696532:106696830:-@chr5:106695137:106695699:-@chr5:106690671:106690877:-	SE	0.465	0.2975	0.1675	0.029401
Zfyve16	chr13:92519467:92519563:-@chr13:92516531:92516692:-@chr13:92513787:92513929:-	SE	0.7575	0.8675	-0.11	0.0408331
