# Supplementary material for: Stretching muscle cells induces transcriptional and splicing transitions and changes in SR proteins
Source: Commun Biol. 2022 Sep 19;5:987. doi: 10.1038/s42003-022-03915-7 (PMC9485123; doi:10.1038/s42003-022-03915-7)
Supplement: Supplementary file 8 — Supplemental Data 5 [file 42003_2022_3915_MOESM8_ESM.xlsx]

## Sheet: 1h-Differentiated-cells
Gene	ID	Splice_Type	Stretch_Mean_Psi	NoStretch_Mean_Psi	DeltaPSI	Wilcox_Pvalue
5830418K08Rik	chr9:15324149:15324291:-@chr9:15323710|15323713:15323569:-	A3SS	0.515	0.3825	0.1325	0.029401
9430008C03Rik	chr2:158360464:158360599:-@chr2:158359331|158359432:158359182:-	A3SS	0.895	0.7325	0.1625	0.0285714
Adamtsl4	chr3:95687821:95687858:-@chr3:95685553|95685671:95685456:-	A3SS	0.183333	0.3125	-0.129167	0.049746
Adarb1	chr10:77325866:77325940:-@chr10:77322583|77322630:77321649:-	A3SS	0.1775	0.3	-0.1225	0.029401
Alkbh1	chr12:87434119:87434209:-@chr12:87431538|87431593:87431400:-	A3SS	0.525	0.685	-0.16	0.0285714
Fam193a	chr5:34410581:34410823:+@chr5:34419998|34420001:34420155:+	A3SS	0.475	0.3	0.175	0.0285714
Gm14443	chr2:175171595:175171655:-@chr2:175167159|175170460:175166255:-	A3SS	0.625	0.7325	-0.1075	0.0420664
Kif1c	chr11:70700548:70700709:+@chr11:70702432|70702446:70702551:+	A3SS	0.4225	0.56	-0.1375	0.0285714
Mapk8ip1	chr2:92391036:92391141:-@chr2:92389205|92389280:92388975:-	A3SS	0.93	0.8225	0.1075	0.029401
Mllt4	chr17:13803939:13804134:+@chr17:13807277|13807280:13807392:+	A3SS	0.5825	0.475	0.1075	0.029401
Nme7	chr1:164308060:164308250:+@chr1:164312853|164312856:164312938:+	A3SS	0.6325	0.48	0.1525	0.0285714
Pdpr	chr8:111094745:111094826:+@chr8:111101814|111101861:111102090:+	A3SS	0.65	0.485	0.165	0.029401
Phf21a	chr2:92320229:92320459:+@chr2:92328312|92328315:92328401:+	A3SS	0.303333	0.1675	0.135833	0.049746
Prx	chr7:27507947:27508103:+@chr7:27515251|27516040:27520041:+	A3SS	0.245	0.3625	-0.1175	0.029401
Srrm1	chr4:135340847:135341035:-@chr4:135340604|135340607:135340503:-	A3SS	0.61	0.7775	-0.1675	0.049746
Timeless	chr10:128251993:128252088:+@chr10:128252192|128252195:128252941:+	A3SS	0.565	0.7125	-0.1475	0.0285714
Trim56	chr5:137116112:137116207:-@chr5:137114919|137114953:137114789:-	A3SS	0.3	0.1375	0.1625	0.0476781
Vps16	chr2:130438569:130438684:+@chr2:130438783|130439046:130439101:+	A3SS	0.6775	0.8025	-0.125	0.0285714
4930503L19Rik	chr18:70468517:70467759|70468054:-@chr18:70467335:70467485:-	A5SS	0.82	0.68	0.14	0.029401
Armcx1	chrX:134718370:134718461|134718818:+@chrX:134718920:134718992:+	A5SS	0.4925	0.705	-0.2125	0.029401
Gapvd1	chr2:34717382:34717253|34717316:-@chr2:34715205:34715330:-	A5SS	0.375	0.4775	-0.1025	0.029401
Git2	chr5:114743880:114743731|114743776:-@chr5:114739033:114739281:-	A5SS	0.935	0.8075	0.1275	0.0285714
Gtpbp5	chr2:180084064:180084282|180084312:+@chr2:180084451:180084589:+	A5SS	0.2875	0.1825	0.105	0.0420664
Hdac9	chr12:34431989:34431863|34431869:-@chr12:34429498:34429619:-	A5SS	0.69	0.793333	-0.103333	0.049746
Htr2b	chr1:86102622:86102374|86102422:-@chr1:86099037:86100232:-	A5SS	0.3175	0.2025	0.115	0.0285714
Mrps10	chr17:47372427:47372491|47372645:+@chr17:47374973:47375109:+	A5SS	0.6125	0.4575	0.155	0.029401
Ndufs8	chr19:3912774:3912467|3912710:-@chr19:3911689:3911746:-	A5SS	0.4675	0.6475	-0.18	0.0285714
Pard6a	chr8:105702174:105702306|105702396:+@chr8:105702608:105703494:+	A5SS	0.6925	0.9025	-0.21	0.0285714
Plk4	chr3:40810277:40810300|40810381:+@chr3:40810662:40810764:+	A5SS	0.6775	0.78	-0.1025	0.049746
Plxna3	chrX:74337581:74337589|74337820:+@chrX:74337911:74338054:+	A5SS	0.66	0.7625	-0.1025	0.029401
Pwwp2b	chr7:139254770:139256160|139256465:+@chr7:139266472:139267253:+	A5SS	0.345	0.495	-0.15	0.0285714
Stx11	chr10:12964259:12964000|12964115:-@chr10:12939983:12941983:-	A5SS	0.545	0.655	-0.11	0.0420664
Tcf19	chr17:35516824:35516711|35516759:-@chr17:35515878:35516430:-	A5SS	0.3225	0.43	-0.1075	0.0420664
Tjp1	chr7:65299813:65299709|65299730:-@chr7:65296165:65297667:-	A5SS	0.5	0.395	0.105	0.0420664
Zfp329	chr7:12811666:12809697|12811121:-@chr7:12807912:12807973:-	A5SS	0.83	0.6375	0.1925	0.029401
Bnc2	chr4:84674975:84675086:-@chr4:84555779:84555904:-@chr4:84506528:84506611:-@chr4:84414246:84414348:-	MXE	0.9075	0.7875	0.12	0.0408331
Cdk19	chr10:40436072:40436212:+@chr10:40454015:40454072:+@chr10:40466638:40466769:+@chr10:40469579:40469722:+	MXE	0.56	0.7	-0.14	0.0285714
Endov	chr11:119491347:119491459:+@chr11:119491785:119491956:+@chr11:119499527:119499661:+@chr11:119499846:119499885:+	MXE	0.5125	0.6175	-0.105	0.0265187
Pknox2	chr9:36987168:36987272:-@chr9:36968378:36968486:-@chr9:36954693:36954832:-@chr9:36936321:36936492:-	MXE	0.6975	0.5925	0.105	0.029401
Slc38a10	chr11:120109432:120109536:-@chr11:120109372:120109395:-@chr11:120108467:120108553:-@chr11:120106434:120106610:-	MXE	0.5325	0.7075	-0.175	0.0285714
Slc7a2	chr8:40905505:40905727:+@chr8:40908056:40908195:+@chr8:40908398:40908534:+@chr8:40910995:40911097:+	MXE	0.475	0.3475	0.1275	0.0408331
9430008C03Rik	chr2:158360599-158360464:-@chr2:158359331-158359182:-	RI	0.7425	0.495	0.2475	0.0285714
Arfrp1	chr2:181364398-181364311:-@chr2:181364195-181364014:-	RI	0.5425	0.783333	-0.240833	0.049746
Clk1	chr1:58417383-58417267:-@chr1:58417179-58417013:-	RI	0.1475	0.0475	0.1	0.029401
Cpsf4	chr5:145177230-145177302:+@chr5:145178784-145178928:+	RI	0.6825	0.4925	0.19	0.029401
Fus	chr7:127972554-127972770:+@chr7:127975888-127975920:+	RI	0.11	0.225	-0.115	0.0285714
Gtf2a2	chr9:70016819-70016923:+@chr9:70017073-70017191:+	RI	0.545	0.7275	-0.1825	0.0285714
Ilkap	chr1:91388464-91388355:-@chr1:91387341-91387215:-	RI	0.1975	0.3675	-0.17	0.0285714
Jmjd6	chr11:116840545-116840410:-@chr11:116839931-116839838:-	RI	0.0975	0.2175	-0.12	0.029401
Map4k5	chr12:69809282-69809212:-@chr12:69807253-69807198:-	RI	0.03	0.17	-0.14	0.049746
Mum1	chr10:80236111-80236181:+@chr10:80238315-80238920:+	RI	0.2375	0.44	-0.2025	0.0285714
Nfatc4	chr14:55832223-55832804:+@chr14:55833557-55833943:+	RI	0.4175	0.53	-0.1125	0.0285714
Pan3	chr5:147545606-147545735:+@chr5:147546365-147548496:+	RI	0.275	0.4175	-0.1425	0.0285714
Pusl1	chr4:155891415-155891358:-@chr4:155891239-155891052:-	RI	0.48	0.3775	0.1025	0.029401
Rccd1	chr7:80319341-80319246:-@chr7:80319026-80318859:-	RI	0.26	0.3725	-0.1125	0.0285714
Sat1	chrX:155215684-155215601:-@chrX:155215230-155215121:-	RI	0.3475	0.5125	-0.165	0.029401
Sfrs18	chr4:21869516-21870405:+@chr4:21871438-21871608:+	RI	0.5075	0.655	-0.1475	0.029401
Tle2	chr10:81580257-81580331:+@chr10:81580484-81580667:+	RI	0.3325	0.6375	-0.305	0.0285714
Tmem8b	chr4:43690027-43691420:+@chr4:43691440-43692392:+	RI	0.7725	0.9125	-0.14	0.029401
0610010F05Rik	chr11:23624936:23625122:-@chr11:23622436:23622525:-@chr11:23620229:23620467:-	SE	0.7725	0.8725	-0.1	0.0285714
4931408A02Rik	chr16:90830859:90831432:+@chr16:90869566:90869689:+@chr16:90876039:90876191:+	SE	0.4	0.54	-0.14	0.029401
4932438A13Rik	chr3:37022384:37022474:+@chr3:37022970:37023032:+@chr3:37026090:37026343:+	SE	0.2725	0.165	0.1075	0.029401
AC126552.1	chr15:62242434:62242561:+@chr15:62244719:62244857:+@chr15:62249158:62250975:+	SE	0.71	0.8975	-0.1875	0.0285714
Acsf2	chr11:94570614:94570709:-@chr11:94570303:94570460:-@chr11:94569941:94570032:-	SE	0.6975	0.8175	-0.12	0.0284295
Arid3b	chr9:57796107:57796352:-@chr9:57794936:57795034:-@chr9:57790505:57792685:-	SE	0.8825	0.76	0.1225	0.029401
Arid5a	chr1:36316209:36316327:+@chr1:36317204:36317662:+@chr1:36318084:36318181:+	SE	0.3525	0.5325	-0.18	0.0285714
Aste1	chr9:105401476:105401686:+@chr9:105402718:105402776:+@chr9:105403396:105403591:+	SE	0.29	0.425	-0.135	0.029401
Athl1	chr7:140941581:140941643:+@chr7:140942404:140942565:+@chr7:140942986:140943196:+	SE	0.5675	0.715	-0.1475	0.0285714
Axin2	chr11:108942191:108942696:+@chr11:108942935:108943129:+@chr11:108943656:108943886:+	SE	0.7425	0.93	-0.1875	0.029401
Bbs9	chr9:22475715:22476055:+@chr9:22476570:22476625:+@chr9:22490818:22490940:+	SE	0.2	0.3525	-0.1525	0.0284295
Calml4	chr9:62858242:62858272:+@chr9:62868677:62868817:+@chr9:62871266:62871454:+	SE	0.475	0.67	-0.195	0.0285714
Ccbl1	chr2:30194054:30194112:-@chr2:30192188:30192285:-@chr2:30191925:30192072:-	SE	0.0825	0.193333	-0.110833	0.049746
Cep164	chr9:45785778:45785921:-@chr9:45781952:45782248:-@chr9:45779690:45779836:-	SE	0.225	0.4	-0.175	0.0285714
Clk1	chr1:58417267:58417383:-@chr1:58417013:58417179:-@chr1:58414590:58414684:-	SE	0.825	0.935	-0.11	0.029401
Creb1	chr1:64558503:64558649:+@chr1:64559727:64559768:+@chr1:64566217:64566317:+	SE	0.27	0.165	0.105	0.029401
Ddr1	chr17:35704531:35704599:-@chr17:35703924:35704139:-@chr17:35693788:35693917:-	SE	0.4325	0.5475	-0.115	0.0284295
Dlg1	chr16:31842770:31842839:+@chr16:31846837:31846933:+@chr16:31847636:31847669:+	SE	0.6025	0.45	0.1525	0.029401
Dnajc25	chr4:58995114:58995283:+@chr4:59013632:59013855:+@chr4:59017670:59017822:+	SE	0.27	0.4375	-0.1675	0.0285714
Dnm1	chr2:32323422:32323473:-@chr2:32323179:32323190:-@chr2:32320504:32320617:-	SE	0.535	0.7175	-0.1825	0.029401
Endov	chr11:119491785:119491956:+@chr11:119499846:119499885:+@chr11:119500591:119500703:+	SE	0.795	0.9075	-0.1125	0.029401
Ets1	chr9:32733940:32734188:+@chr9:32738099:32738359:+@chr9:32752799:32752917:+	SE	0.8225	0.94	-0.1175	0.0284295
Fnbp4	chr2:90767408:90767541:+@chr2:90767853:90767955:+@chr2:90768516:90768700:+	SE	0.075	0.1925	-0.1175	0.029401
Glrb	chr3:80878009:80878076:-@chr3:80861892:80862121:-@chr3:80860161:80860301:-	SE	0.735	0.5275	0.2075	0.029401
Gpsm1	chr2:26339636:26339706:+@chr2:26340405:26340584:+@chr2:26344602:26344758:+	SE	0.715	0.83	-0.115	0.029401
Hnrpdl	chr5:100036104:100036195:-@chr5:100035635:100035739:-@chr5:100033579:100034984:-	SE	0.2875	0.4075	-0.12	0.029401
Inpp4a	chr1:37372311:37372419:+@chr1:37374275:37374289:+@chr1:37377578:37377761:+	SE	0.205	0.0925	0.1125	0.0420664
Klhdc4	chr8:121829382:121829569:-@chr8:121821782:121821873:-@chr8:121820122:121820220:-	SE	0.675	0.8475	-0.1725	0.0285714
Lrp8	chr4:107868978:107869150:+@chr4:107870012:107870188:+@chr4:107872273:107876840:+	SE	0.6225	0.5175	0.105	0.029401
Lrrc61	chr6:48554799:48554982:+@chr6:48556955:48557094:+@chr6:48568137:48570722:+	SE	0.75	0.6425	0.1075	0.029401
Madd	chr2:91159205:91159305:-@chr2:91158408:91158488:-@chr2:91157985:91158143:-	SE	0.8375	0.6875	0.15	0.0285714
Meis1	chr11:18884387:18884476:-@chr11:18883988:18884082:-@chr11:18880428:18881922:-	SE	0.7875	0.895	-0.1075	0.0285714
Per1	chr11:69104291:69104421:+@chr11:69104634:69104813:+@chr11:69105390:69105623:+	SE	0.6225	0.8925	-0.27	0.0285714
Ppp1r16a	chr15:76693014:76693138:+@chr15:76693439:76693514:+@chr15:76693595:76693724:+	SE	0.6775	0.85	-0.1725	0.0285714
Prrg2	chr7:45060741:45060892:-@chr7:45060205:45060386:-@chr7:45059972:45060011:-	SE	0.46	0.73	-0.27	0.0285714
Pter	chr2:12924041:12924198:+@chr2:12978160:12978413:+@chr2:12980293:12980558:+	SE	0.765	0.6175	0.1475	0.0285714
Rcor3	chr1:192116269:192116346:-@chr1:192108644:192108701:-@chr1:192100462:192101155:-	SE	0.395	0.2025	0.1925	0.0285714
Rreb1	chr13:37929558:37932489:+@chr13:37941543:37941704:+@chr13:37946857:37947663:+	SE	0.6025	0.77	-0.1675	0.029401
Rtel1	chr2:181354353:181354442:+@chr2:181355009:181355125:+@chr2:181355328:181355552:+	SE	0.3975	0.6075	-0.21	0.0285714
Safb2	chr17:56574903:56574952:-@chr17:56574202:56574302:-@chr17:56571400:56571549:-	SE	0.675	0.8325	-0.1575	0.0420664
Sept5	chr16:18624111:18624212:-@chr16:18623321:18623453:-@chr16:18623105:18623240:-	SE	0.7725	0.895	-0.1225	0.0285714
Setdb2	chr14:59440587:59440877:-@chr14:59437437:59437765:-@chr14:59431143:59431268:-	SE	0.865	0.7075	0.1575	0.0285714
Smcr7l	chr15:80234108:80234558:+@chr15:80234682:80234780:+@chr15:80235805:80236153:+	SE	0.435	0.5475	-0.1125	0.0285714
Snrk	chr9:122117266:122117407:+@chr9:122131893:122131942:+@chr9:122136906:122137601:+	SE	0.715	0.5325	0.1825	0.0285714
Snrk	chr9:122131893:122131942:+@chr9:122132628:122132750:+@chr9:122136906:122137601:+	SE	0.5375	0.395	0.1425	0.0420664
Solh	chr17:25960337:25960563:-@chr17:25960065:25960231:-@chr17:25959807:25959985:-	SE	0.535	0.7325	-0.1975	0.0285714
Thap3	chr4:151985669:151985861:-@chr4:151983635:151983736:-@chr4:151982638:151983352:-	SE	0.815	0.9225	-0.1075	0.0285714
Trim46	chr3:89237617:89237919:-@chr3:89236303:89236600:-@chr3:89234177:89235292:-	SE	0.215	0.33	-0.115	0.029401
Tsen54	chr11:115817053:115817105:+@chr11:115820125:115820223:+@chr11:115820379:115821007:+	SE	0.8	0.9175	-0.1175	0.029401
Ubn2	chr6:38487108:38487150:+@chr6:38489254:38489304:+@chr6:38490384:38491931:+	SE	0.26	0.14	0.12	0.0285714
Ubox5	chr2:130629916:130630038:-@chr2:130628489:130628635:-@chr2:130604485:130604626:-	SE	0.52	0.675	-0.155	0.029401
Wiz	chr17:32387573:32387817:-@chr17:32381084:32381156:-@chr17:32367824:32368147:-	SE	0.195	0.0925	0.1025	0.0284295
Zfp408	chr2:91649151:91649791:-@chr2:91648936:91649026:-@chr2:91648016:91648077:-	SE	0.4	0.2275	0.1725	0.0285714
Zfp740	chr15:102208236:102208361:+@chr15:102208753:102208876:+@chr15:102209155:102209273:+	SE	0.8	0.95	-0.15	0.0285714

## Sheet: 3h-Differentiated-cells
Gene	ID	Splice_Type	Stretch_Mean_Psi	NoStretch_Mean_Psi	DeltaPSI	Wilcox_Pvalue
Baz2a	chr10:128112582:128112767:+@chr10:128113460|128113463:128113681:+	A3SS	0.39	0.2825	0.1075	0.029401
C87436	chr6:86445434:86446268:+@chr6:86447311|86447341:86447421:+	A3SS	0.66	0.8175	-0.1575	0.0285714
Dyrk1a	chr16:94659497:94659693:+@chr16:94663742|94663769:94663861:+	A3SS	0.35	0.4625	-0.1125	0.0284295
Enpp1	chr10:24652835:24652886:-@chr10:24651396|24651399:24651245:-	A3SS	0.2275	0.1075	0.12	0.029401
Fam193a	chr5:34410581:34410823:+@chr5:34419998|34420001:34420155:+	A3SS	0.4825	0.3025	0.18	0.0420664
Mib2	chr4:155659123:155659265:-@chr4:155658989|155659001:155658894:-	A3SS	0.566667	0.7625	-0.195833	0.0435966
Mphosph9	chr5:124324874:124325137:-@chr5:124320954|124320998:124320845:-	A3SS	0.585	0.335	0.25	0.0285714
Ncor1	chr11:62320996:62321217:-@chr11:62319425|62319542:62319366:-	A3SS	0.7525	0.88	-0.1275	0.0284295
Pprc1	chr19:46061403:46061576:+@chr19:46062141|46062144:46062290:+	A3SS	0.3925	0.2725	0.12	0.0420664
Prmt5	chr14:54517247:54517470:-@chr14:54516191|54516615:54516106:-	A3SS	0.5375	0.6875	-0.15	0.029401
Rrbp1	chr2:143989718:143990266:-@chr2:143988241|143988301:143988148:-	A3SS	0.5775	0.4625	0.115	0.029401
Rrnad1	chr3:87927924:87928048:-@chr3:87927715|87927755:87927563:-	A3SS	0.6875	0.8275	-0.14	0.0420664
Tmem173	chr18:35739351:35739577:-@chr18:35739097|35739220:35739040:-	A3SS	0.7375	0.85	-0.1125	0.0285714
Tsc1	chr2:28678162:28678205:+@chr2:28678952|28678967:28679118:+	A3SS	0.85	0.526667	0.323333	0.049746
Ube2f	chr1:91253760:91253827:+@chr1:91254215|91254260:91254393:+	A3SS	0.4275	0.27	0.1575	0.0420664
Vrk3	chr7:44757746:44757895:+@chr7:44759025|44759042:44759407:+	A3SS	0.826667	0.57	0.256667	0.049746
Wdr47	chr3:108618490:108619292:+@chr3:108623323|108623326:108623449:+	A3SS	0.7025	0.8125	-0.11	0.029401
Wdr54	chr6:83156175:83156245:-@chr6:83155795|83155871:83155649:-	A3SS	0.7925	0.905	-0.1125	0.0284295
Zfp142	chr1:74585384:74585697:-@chr1:74579449|74579618:74579325:-	A3SS	0.91	0.76	0.15	0.029401
Zfp715	chr7:43313104:43313261:-@chr7:43311185|43311250:43311031:-	A3SS	0.4025	0.2675	0.135	0.0285714
Arhgef2	chr3:88632276:88632333|88632339:+@chr3:88632913:88633042:+	A5SS	0.6	0.7075	-0.1075	0.029401
Birc6	chr17:74615220:74615330|74615357:+@chr17:74618436:74618563:+	A5SS	0.54	0.645	-0.105	0.0285714
Cdkl3	chr11:52004221:52004417|52004510:+@chr11:52004910:52005092:+	A5SS	0.3875	0.595	-0.2075	0.029401
Cnot1	chr8:95733323:95733071|95733092:-@chr8:95730413:95730661:-	A5SS	0.5225	0.4175	0.105	0.0284295
Cpne1	chr2:156074035:156073795|156073967:-@chr2:156071841:156073661:-	A5SS	0.53	0.635	-0.105	0.029401
Ctps2	chrX:162901595:162901839|162901914:+@chrX:162903434:162903638:+	A5SS	0.8175	0.675	0.1425	0.029401
Fkbp15	chr4:62321061:62320959|62320989:-@chr4:62314254:62314425:-	A5SS	0.8875	0.77	0.1175	0.029401
Kif2a	chr13:106988075:106987953|106988010:-@chr13:106987269:106987369:-	A5SS	0.4	0.5475	-0.1475	0.029401
Map4k4	chr1:40007433:40007530|40007539:+@chr1:40009688:40009863:+	A5SS	0.17	0.3475	-0.1775	0.0285714
Mapk8ip3	chr17:24918139:24917995|24918088:-@chr17:24914459:24914705:-	A5SS	0.325	0.475	-0.15	0.0284295
Mrps17	chr5:129715684:129715912|129715941:+@chr5:129716727:129716866:+	A5SS	0.34	0.4425	-0.1025	0.0284295
Polg2	chr11:106779537:106778717|106778959:-@chr11:106777435:106777561:-	A5SS	0.285	0.143333	0.141667	0.049746
Rptor	chr11:119856267:119856384|119857453:+@chr11:119857836:119857994:+	A5SS	0.415	0.59	-0.175	0.0285714
Sec23b	chr2:144556229:144556324|144556342:+@chr2:144559207:144559441:+	A5SS	0.2575	0.36	-0.1025	0.029401
Smim1	chr4:154023891:154023688|154023782:-@chr4:154020470:154023453:-	A5SS	0.26	0.44	-0.18	0.0420664
Son	chr16:91671349:91671465|91674141:+@chr16:91674695:91674774:+	A5SS	0.215	0.3525	-0.1375	0.0285714
Stx11	chr10:12964259:12964000|12964115:-@chr10:12939983:12941983:-	A5SS	0.5675	0.68	-0.1125	0.029401
Tanc1	chr2:59790776:59790877|59790898:+@chr2:59791599:59791880:+	A5SS	0.4675	0.3675	0.1	0.0284295
Tyw5	chr1:57401523:57401369|57401388:-@chr1:57396727:57396796:-	A5SS	0.36	0.535	-0.175	0.0285714
Xrn1	chr9:96039700:96039844|96039856:+@chr9:96045486:96045661:+	A5SS	0.3525	0.48	-0.1275	0.0420664
Zfyve27	chr19:42170567:42170668|42170785:+@chr19:42171546:42171743:+	A5SS	0.46	0.345	0.115	0.0285714
Bnc2	chr4:84291693:84293662:-@chr4:84291260:84291325:-@chr4:84277906:84277939:-@chr4:84272542:84276447:-	MXE	0.215	0.1	0.115	0.029401
Enox2	chrX:49288101:49288242:-@chrX:49286845:49286904:-@chrX:49168641:49168784:-@chrX:49080617:49080751:-	MXE	0.205	0.4025	-0.1975	0.029401
Idua	chr5:108669106:108669517:+@chr5:108670119:108670259:+@chr5:108679499:108679584:+@chr5:108679704:108679811:+	MXE	0.6	0.78	-0.18	0.049746
Ip6k1	chr9:108044725:108044900:+@chr9:108045007:108045022:+@chr9:108045246:108045313:+@chr9:108045463:108048782:+	MXE	0.235	0.405	-0.17	0.029401
Mettl3	chr14:52296664:52296772:-@chr14:52296516:52296581:-@chr14:52296074:52296186:-@chr14:52294857:52295093:-	MXE	0.7375	0.62	0.1175	0.0285714
Nudt17	chr3:96707992:96708175:-@chr3:96707810:96707886:-@chr3:96707784:96707809:-@chr3:96707558:96707650:-	MXE	0.08	0.2	-0.12	0.0435966
1700019G17Rik	chr6:85901613-85901192:-@chr6:85899270-85899051:-	RI	0.8325	0.7325	0.1	0.0285714
Apobr	chr7:126585376-126585465:+@chr7:126587537-126587811:+	RI	0.9	0.7725	0.1275	0.029401
Ciz1	chr2:32370864-32371113:+@chr2:32371249-32371408:+	RI	0.69	0.5775	0.1125	0.0408331
Fam175a	chr5:100806489-100805898:-@chr5:100805451-100805192:-	RI	0.2225	0.375	-0.1525	0.029401
Luc7l	chr17:26253974-26254044:+@chr17:26255031-26255125:+	RI	0.155	0.2775	-0.1225	0.029401
Tmem188	chr8:88129695-88129804:+@chr8:88130352-88130401:+	RI	0.56	0.275	0.285	0.029401
Trps1	chr15:50831958-50831607:-@chr15:50831006-50830829:-	RI	0.69	0.87	-0.18	0.0285714
1500017E21Rik	chr19:36685527:36685667:-@chr19:36658428:36658566:-@chr19:36645684:36645765:-	SE	0.8825	0.74	0.1425	0.0285714
2210408F21Rik	chr6:31220351:31220519:+@chr6:31277848:31277955:+@chr6:31285003:31285120:+	SE	0.745	0.8825	-0.1375	0.0285714
4930503L19Rik	chr18:70467759:70468517:-@chr18:70467331:70467502:-@chr18:70453140:70453388:-	SE	0.2975	0.4325	-0.135	0.029401
4931408A02Rik	chr16:90830859:90831432:+@chr16:90869566:90869689:+@chr16:90876039:90876191:+	SE	0.3	0.4975	-0.1975	0.0285714
4933427D14Rik	chr11:72207196:72207431:-@chr11:72202412:72202554:-@chr11:72198363:72198963:-	SE	0.8475	0.745	0.1025	0.0420664
5830418K08Rik	chr9:15326075:15326177:-@chr9:15325507:15325746:-@chr9:15324149:15324291:-	SE	0.5575	0.3775	0.18	0.029401
9330159F19Rik	chr10:29222221:29222300:+@chr10:29223334:29223405:+@chr10:29224235:29225414:+	SE	0.2775	0.17	0.1075	0.0285714
A430005L14Rik	chr4:153957237:153957322:+@chr4:153959756:153959862:+@chr4:153960531:153960992:+	SE	0.7525	0.8675	-0.115	0.0284295
Adprm	chr11:67052535:67052618:-@chr11:67051681:67051778:-@chr11:67041481:67042107:-	SE	0.3525	0.53	-0.1775	0.029401
Arhgap12	chr18:6061847:6061972:-@chr18:6057517:6057591:-@chr18:6052862:6052923:-	SE	0.64	0.5075	0.1325	0.0285714
Arhgef19	chr4:141240632:141240744:+@chr4:141244818:141244966:+@chr4:141246175:141246609:+	SE	0.28	0.3975	-0.1175	0.0265187
Arhgef9	chrX:95166424:95166486:-@chrX:95165589:95165970:-@chrX:95130836:95131015:-	SE	0.6925	0.805	-0.1125	0.0408331
Arid5a	chr1:36316209:36316327:+@chr1:36317204:36317324:+@chr1:36317610:36317662:+	SE	0.76	0.9125	-0.1525	0.029401
Armcx5	chrX:135742692:135742978:+@chrX:135743563:135743614:+@chrX:135744499:135744575:+	SE	0.61	0.48	0.13	0.0284295
Bptf	chr11:107047000:107047343:-@chr11:107044492:107044665:-@chr11:107043633:107043825:-	SE	0.3325	0.4425	-0.11	0.0285714
Chrne	chr11:70615400:70615586:-@chr11:70615208:70615314:-@chr11:70614883:70615128:-	SE	0.845	0.71	0.135	0.0285714
Clk1	chr1:58421083:58421308:-@chr1:58420121:58420211:-@chr1:58419667:58419733:-	SE	0.82	0.6275	0.1925	0.0284295
Clk4	chr11:51271800:51272022:+@chr11:51273078:51273168:+@chr11:51273560:51273626:+	SE	0.6075	0.445	0.1625	0.0285714
Cnnm2	chr19:46868538:46868631:+@chr19:46871656:46871721:+@chr19:46877208:46877392:+	SE	0.7475	0.85	-0.1025	0.029401
Col4a3bp	chr13:96616457:96616549:+@chr13:96616994:96617071:+@chr13:96624695:96624790:+	SE	0.5625	0.6925	-0.13	0.029401
Cxcl14	chr13:56295826:56295931:-@chr13:56292461:56292574:-@chr13:56288643:56289807:-	SE	0.925	0.825	0.1	0.0284295
Dcun1d2	chr8:13261385:13261467:-@chr8:13258947:13259043:-@chr8:13255963:13257976:-	SE	0.9275	0.7975	0.13	0.0284295
Dcun1d2	chr8:13271590:13271720:-@chr8:13261385:13261467:-@chr8:13255963:13257976:-	SE	0.2825	0.4	-0.1175	0.0284295
Dennd5b	chr6:149101183:149101680:-@chr6:149084871:149084936:-@chr6:149080806:149080915:-	SE	0.46	0.3275	0.1325	0.029401
Desi1	chr15:82003758:82003779:-@chr15:82002541:82002610:-@chr15:81999505:81999614:-	SE	0.7775	0.6475	0.13	0.029401
Dhx33	chr11:70993857:70994016:-@chr11:70993610:70993698:-@chr11:70992108:70992311:-	SE	0.64	0.825	-0.185	0.029401
Dlgap4	chr2:156745835:156746196:+@chr2:156748023:156748102:+@chr2:156748944:156749356:+	SE	0.3075	0.1325	0.175	0.0285714
Ep400	chr5:110701621:110701790:-@chr5:110700522:110700764:-@chr5:110698752:110698916:-	SE	0.7925	0.685	0.1075	0.0408331
Fam118a	chr15:85037062:85037244:+@chr15:85038772:85038964:+@chr15:85044780:85044835:+	SE	0.155	0.32	-0.165	0.0284295
Fam73b	chr2:30382966:30383019:+@chr2:30383590:30383706:+@chr2:30383929:30385519:+	SE	0.75	0.9075	-0.1575	0.029401
Fgd4	chr16:16503986:16504216:-@chr16:16490423:16490606:-@chr16:16484090:16484597:-	SE	0.6525	0.77	-0.1175	0.0420664
Fgfr3	chr5:33727647:33727916:+@chr5:33728192:33728245:+@chr5:33729681:33729850:+	SE	0.5875	0.8075	-0.22	0.0285714
Fignl1	chr11:11808895:11808962:-@chr11:11806096:11806215:-@chr11:11800288:11803063:-	SE	0.5875	0.7775	-0.19	0.0285714
Golga2	chr2:32293315:32293395:+@chr2:32296626:32296721:+@chr2:32296965:32297008:+	SE	0.6175	0.7875	-0.17	0.0285714
Golgb1	chr16:36885011:36885188:+@chr16:36886134:36886228:+@chr16:36887239:36887403:+	SE	0.2975	0.3975	-0.1	0.029401
Hdac7	chr15:97808967:97809058:-@chr15:97808660:97808770:-@chr15:97808353:97808533:-	SE	0.0925	0.265	-0.1725	0.029401
Hmgxb4	chr8:74999813:74999891:+@chr8:74999999:75000113:+@chr8:75000650:75001584:+	SE	0.3175	0.465	-0.1475	0.0285714
Htra2	chr6:83053613:83053817:-@chr6:83053329:83053523:-@chr6:83053038:83053070:-	SE	0.7825	0.915	-0.1325	0.029401
Huwe1	chrX:151803662:151803802:+@chrX:151804446:151804540:+@chrX:151806272:151806407:+	SE	0.3075	0.445	-0.1375	0.0285714
Ift80	chr3:68930822:68930985:-@chr3:68927727:68927791:-@chr3:68918490:68918625:-	SE	0.7975	0.9	-0.1025	0.029401
Invs	chr4:48307683:48307849:+@chr4:48344572:48344687:+@chr4:48382105:48382278:+	SE	0.61	0.4525	0.1575	0.029401
Kank1	chr19:25422919:25423027:+@chr19:25424138:25424383:+@chr19:25425897:25425984:+	SE	0.7475	0.855	-0.1075	0.0285714
Kdm5c	chrX:152237633:152237710:+@chrX:152239630:152239752:+@chrX:152240026:152240196:+	SE	0.6825	0.815	-0.1325	0.0285714
Klc4	chr17:46645975:46646022:-@chr17:46645081:46645153:-@chr17:46644249:46644512:-	SE	0.2475	0.395	-0.1475	0.0285714
Krba1	chr6:48407673:48407822:+@chr6:48408529:48408726:+@chr6:48409170:48409343:+	SE	0.685	0.85	-0.165	0.029401
Map4k4	chr1:40007433:40007530:+@chr1:40008331:40008339:+@chr1:40009688:40009863:+	SE	0.7775	0.9	-0.1225	0.0246533
Mga	chr2:119938639:119938786:+@chr2:119941222:119941845:+@chr2:119946172:119946462:+	SE	0.7025	0.8375	-0.135	0.029401
Mphosph9	chr5:124320845:124320998:-@chr5:124316082:124316171:-@chr5:124315373:124315896:-	SE	0.675	0.83	-0.155	0.0285714
Naa35	chr13:59608145:59608195:+@chr13:59608761:59608844:+@chr13:59609479:59609593:+	SE	0.8075	0.91	-0.1025	0.029401
Ndrg4	chr8:95709903:95709954:+@chr8:95710664:95710711:+@chr8:95710934:95710969:+	SE	0.595	0.485	0.11	0.0420664
Neurl4	chr11:69903008:69903452:+@chr11:69903654:69903719:+@chr11:69903865:69904163:+	SE	0.6525	0.775	-0.1225	0.0274686
Nt5dc1	chr10:34399738:34399817:-@chr10:34398114:34398195:-@chr10:34324288:34324462:-	SE	0.6725	0.785	-0.1125	0.0285714
Numb	chr12:83876668:83876812:-@chr12:83855440:83855524:-@chr12:83842218:83842358:-	SE	0.4775	0.365	0.1125	0.0285714
Ormdl2	chr10:128821542:128821631:-@chr10:128820261:128820560:-@chr10:128819954:128820105:-	SE	0.645	0.78	-0.135	0.029401
Pbx3	chr2:34370824:34370897:-@chr2:34224545:34224646:-@chr2:34213252:34213442:-	SE	0.245	0.3475	-0.1025	0.0284295
Phf20l1	chr15:66597359:66597447:+@chr15:66597677:66597754:+@chr15:66604027:66604240:+	SE	0.3625	0.4975	-0.135	0.029401
Phf7	chr14:31240859:31240983:-@chr14:31240274:31240433:-@chr14:31239631:31239737:-	SE	0.61	0.755	-0.145	0.029401
Plcb4	chr2:135961719:135961819:+@chr2:135965052:135965087:+@chr2:135967025:135967166:+	SE	0.2025	0.065	0.1375	0.0285714
Plekha1	chr7:130882330:130882386:+@chr7:130892181:130892278:+@chr7:130897325:130897450:+	SE	0.7525	0.855	-0.1025	0.029401
Pogz	chr3:94853950:94854074:+@chr3:94856043:94856201:+@chr3:94860796:94860971:+	SE	0.5925	0.7975	-0.205	0.0285714
Ppp1r16a	chr15:76693014:76693138:+@chr15:76693439:76693514:+@chr15:76693595:76693724:+	SE	0.6575	0.8525	-0.195	0.0285714
Prpf39	chr12:65043232:65043357:+@chr12:65043715:65043877:+@chr12:65044006:65044124:+	SE	0.285	0.1725	0.1125	0.0396087
Ptpn21	chr12:98693557:98693617:-@chr12:98692872:98692956:-@chr12:98688190:98689628:-	SE	0.71	0.81	-0.1	0.029401
Pum2	chr12:8699064:8699188:+@chr12:8700149:8700222:+@chr12:8705933:8706041:+	SE	0.3425	0.4675	-0.125	0.0408331
Rab3il1	chr19:10027560:10027637:+@chr19:10028285:10028503:+@chr19:10030150:10030278:+	SE	0.3875	0.54	-0.1525	0.0420664
Rdh13	chr7:4442594:4442749:-@chr7:4434994:4435098:-@chr7:4431422:4431634:-	SE	0.595	0.71	-0.115	0.0285714
Repin1	chr6:48593883:48594052:+@chr6:48594862:48594976:+@chr6:48596296:48599082:+	SE	0.4925	0.3875	0.105	0.029401
Rhot1	chr11:80255862:80255957:+@chr11:80257514:80257636:+@chr11:80265742:80267907:+	SE	0.4175	0.3025	0.115	0.029401
S100pbp	chr4:129189542:129189626:-@chr4:129182332:129182532:-@chr4:129181967:129182100:-	SE	0.8225	0.715	0.1075	0.029401
Sept5	chr16:18624111:18624212:-@chr16:18623321:18623453:-@chr16:18623105:18623240:-	SE	0.7225	0.865	-0.1425	0.0285714
Serp2	chr14:76549982:76550054:-@chr14:76539906:76540054:-@chr14:76532812:76533246:-	SE	0.425	0.32	0.105	0.0265187
Sft2d2	chr1:165188248:165188334:-@chr1:165187969:165188054:-@chr1:165185008:165185089:-	SE	0.755	0.895	-0.14	0.029401
Sik2	chr9:50895344:50895961:-@chr9:50893958:50894081:-@chr9:50892801:50893389:-	SE	0.675	0.49	0.185	0.0420664
Sipa1	chr19:5663604:5663707:-@chr19:5661596:5661626:-@chr19:5660314:5661111:-	SE	0.2025	0.3675	-0.165	0.0285714
Slc25a43	chrX:36743659:36744018:+@chrX:36752133:36752374:+@chrX:36757768:36757940:+	SE	0.7525	0.86	-0.1075	0.0285714
Slc39a14	chr14:70351280:70351424:-@chr14:70331269:70331366:-@chr14:70318662:70318940:-	SE	0.5275	0.635	-0.1075	0.0284295
Smap1	chr1:23876374:23876449:-@chr1:23871438:23871518:-@chr1:23866217:23866297:-	SE	0.2325	0.4525	-0.22	0.0285714
Smg1	chr7:118243205:118243637:-@chr7:118217720:118217777:-@chr7:118212889:118213052:-	SE	0.285	0.175	0.11	0.029401
Sorbs2	chr8:45775589:45775703:+@chr8:45782802:45782960:+@chr8:45785269:45785325:+	SE	0.6675	0.8475	-0.18	0.0285714
Sorbs2	chr8:45775589:45775703:+@chr8:45785269:45785325:+@chr8:45789976:45790025:+	SE	0.25	0.115	0.135	0.0284295
Srr	chr11:74910201:74910320:-@chr11:74909694:74909768:-@chr11:74908996:74909205:-	SE	0.565	0.7675	-0.2025	0.0285714
Synrg	chr11:83985249:83985551:+@chr11:83986814:83986851:+@chr11:83987913:83987990:+	SE	0.7925	0.585	0.2075	0.0285714
Tacc2	chr7:130601837:130601937:+@chr7:130621721:130626841:+@chr7:130663016:130663141:+	SE	0.2625	0.545	-0.2825	0.0285714
Tarbp2	chr15:102519122:102519291:+@chr15:102520475:102520577:+@chr15:102521121:102521213:+	SE	0.6525	0.7625	-0.11	0.0285714
Tatdn2	chr6:113707266:113707393:+@chr6:113709460:113709643:+@chr6:113710041:113710214:+	SE	0.8075	0.9275	-0.12	0.0284295
Taz	chrX:74283932:74284017:+@chrX:74288019:74288099:+@chrX:74288178:74288219:+	SE	0.81	0.71	0.1	0.049746
Tcf712	chr19:55925977:55926049:+@chr19:55926684:55926756:+@chr19:55931434:55933655:+	SE	0.36	0.2	0.16	0.0285714
Tead4	chr6:128251540:128251602:-@chr6:128247960:128248088:-@chr6:128246818:128246861:-	SE	0.2	0.545	-0.345	0.0265187
Thap7	chr16:17530230:17530385:-@chr16:17528935:17529075:-@chr16:17527982:17528740:-	SE	0.7725	0.8775	-0.105	0.0265187
Traf7	chr17:24516505:24516599:-@chr17:24514713:24514866:-@chr17:24514125:24514217:-	SE	0.495	0.6625	-0.1675	0.0285714
Tsr2	chrX:151096429:151096543:-@chrX:151096165:151096255:-@chrX:151091676:151091767:-	SE	0.815	0.9275	-0.1125	0.0265187
Unk	chr11:116056191:116056379:+@chr11:116058243:116058424:+@chr11:116058989:116059246:+	SE	0.765	0.88	-0.115	0.0420664
Wdr67	chr15:57915970:57916116:+@chr15:57919931:57920046:+@chr15:57922957:57923135:+	SE	0.645	0.775	-0.13	0.029401
Zbtb49	chr5:38213308:38214383:-@chr5:38210618:38210664:-@chr5:38205889:38205962:-	SE	0.72	0.545	0.175	0.049746

## Sheet: 6h-Differentiated-cells
Gene	ID	Splice_Type	Stretch_Mean_Psi	NoStretch_Mean_Psi	DeltaPSI	Wilcox_Pvalue
4930427A07Rik	chr12:113157161:113157363:+@chr12:113157471|113157578:113157727:+	A3SS	0.2225	0.115	0.1075	0.029401
Adam11	chr11:102776988:102777078:+@chr11:102777631|102778131:102780262:+	A3SS	0.8525	0.626667	0.225833	0.049746
Aebp1	chr11:5866920:5867000:+@chr11:5867095|5867098:5867151:+	A3SS	0.65	0.505	0.145	0.0285714
Bahcc1	chr11:120276058:120276873:+@chr11:120279052|120279055:120279254:+	A3SS	0.2025	0.34	-0.1375	0.029401
Ehmt2	chr17:34911579:34911665:+@chr17:34912389|34912460:34912467:+	A3SS	0.5475	0.3775	0.17	0.0285714
Ephb2	chr4:136683920:136684044:-@chr4:136675530|136675533:136675368:-	A3SS	0.3125	0.195	0.1175	0.0285714
Eya1	chr1:14274065:14274207:-@chr1:14270827|14270842:14270705:-	A3SS	0.7825	0.595	0.1875	0.0285714
Fbxo7	chr10:86022189:86022330:+@chr10:86024416|86024568:86024710:+	A3SS	0.83	0.935	-0.105	0.0420664
Glmn	chr5:107578451:107578567:-@chr5:107575340|107575364:107575232:-	A3SS	0.24	0.0833333	0.156667	0.049746
Gmppa	chr1:75436147:75436312:+@chr1:75436778|75436784:75436838:+	A3SS	0.7625	0.8925	-0.13	0.029401
Htatip2	chr7:49759106:49759311:+@chr7:49759542|49759598:49759793:+	A3SS	0.33	0.1725	0.1575	0.0415863
Inpp5j	chr11:3495347:3495451:-@chr11:3494574|3495166:3494382:-	A3SS	0.6575	0.8275	-0.17	0.029401
Plekhg2	chr7:28371115:28371245:-@chr7:28370497|28371042:28370238:-	A3SS	0.305	0.18	0.125	0.029401
Rsrc2	chr5:123742779:123742856:-@chr5:123740862|123740884:123740672:-	A3SS	0.54	0.3575	0.1825	0.0408331
Rtel1	chr2:181355009:181355125:+@chr2:181355310|181355328:181355552:+	A3SS	0.435	0.605	-0.17	0.029401
Trmt1	chr8:84696827:84696975:+@chr8:84697115|84697269:84697348:+	A3SS	0.855	0.7225	0.1325	0.0408331
Wdr45	chrX:7722249:7722378:+@chrX:7723315|7723565:7723753:+	A3SS	0.333333	0.2075	0.125833	0.0476781
Zbtb43	chr2:33468433:33468532:-@chr2:33464974|33465037:33464914:-	A3SS	0.505	0.3025	0.2025	0.029401
Adamts10	chr17:33528680:33528828|33529026:+@chr17:33530133:33530289:+	A5SS	0.73	0.865	-0.135	0.0435966
Alkbh8	chr9:3335478:3335594|3335748:+@chr9:3338456:3338591:+	A5SS	0.5875	0.42	0.1675	0.029401
Art5	chr7:102098510:102097781|102098216:-@chr7:102097308:102097340:-	A5SS	0.6075	0.7225	-0.115	0.029401
Asap1	chr15:64159004:64158882|64158918:-@chr15:64152830:64152930:-	A5SS	0.3425	0.1775	0.165	0.029401
Atg16l2	chr7:101291999:101291715|101291879:-@chr7:101291487:101291592:-	A5SS	0.24	0.1075	0.1325	0.0408331
D16Ertd472e	chr16:78576688:78576391|78576459:-@chr16:78575921:78576054:-	A5SS	0.8475	0.72	0.1275	0.029401
D16Ertd472e	chr16:78576688:78576424|78576459:-@chr16:78575921:78576054:-	A5SS	0.88	0.73	0.15	0.0284295
D1Ertd622e	chr1:97661676:97660731|97661555:-@chr1:97654600:97654689:-	A5SS	0.235	0.4575	-0.2225	0.029401
Fen1	chr19:10203943:10203699|10203804:-@chr19:10199132:10201097:-	A5SS	0.595	0.44	0.155	0.0284295
Foxred2	chr15:77956722:77956469|77956567:-@chr15:77955589:77956089:-	A5SS	0.3175	0.1425	0.175	0.0420664
Gng12	chr6:66943825:66943877|66943882:+@chr6:67015725:67015843:+	A5SS	0.175	0.0675	0.1075	0.029401
Lin54	chr5:100485855:100485140|100485803:-@chr5:100480198:100480321:-	A5SS	0.725	0.525	0.2	0.0285714
Mtx1	chr3:89210448:89210107|89210266:-@chr3:89209505:89209659:-	A5SS	0.66	0.55	0.11	0.0408331
Smim1	chr4:154023891:154023688|154023782:-@chr4:154020470:154023453:-	A5SS	0.275	0.4575	-0.1825	0.0285714
Stx16	chr2:174077051:174077138|174077189:+@chr2:174090621:174090728:+	A5SS	0.5075	0.315	0.1925	0.0285714
Stx4a	chr7:127846020:127846128|127846276:+@chr7:127846488:127846625:+	A5SS	0.7325	0.885	-0.1525	0.0285714
Taf13	chr3:108571699:108571748|108572113:+@chr3:108572880:108572958:+	A5SS	0.15	0.42	-0.27	0.0265187
Trappc6a	chr7:19514422:19514539|19515090:+@chr7:19515204:19515297:+	A5SS	0.425	0.1925	0.2325	0.0285714
Zfp329	chr7:12811666:12809697|12810806:-@chr7:12807912:12807973:-	A5SS	0.8825	0.755	0.1275	0.029401
Adprm	chr11:67052535:67052618:-@chr11:67051681:67051914:-@chr11:67042919:67043036:-@chr11:67041481:67042107:-	MXE	0.5675	0.41	0.1575	0.0285714
Cask	chrX:13554878:13554946:-@chrX:13552373:13552441:-@chrX:13550947:13550982:-@chrX:13549165:13549361:-	MXE	0.3075	0.16	0.1475	0.0284295
Ccdc45	chr11:106800044:106800143:+@chr11:106801463:106801578:+@chr11:106804993:106805121:+@chr11:106806236:106806429:+	MXE	0.48	0.6225	-0.1425	0.0285714
Nelf	chr2:25059021:25059073:+@chr2:25059605:25059694:+@chr2:25060139:25060263:+@chr2:25060479:25060562:+	MXE	0.6975	0.5825	0.115	0.0408331
Ptk2	chr15:73394648:73394744:-@chr15:73392344:73392447:-@chr15:73360026:73360337:-@chr15:73343133:73343359:-	MXE	0.23	0.1125	0.1175	0.0285714
Zbtb20	chr16:43569681:43569781:+@chr16:43571734:43571791:+@chr16:43577030:43577193:+@chr16:43577561:43577748:+	MXE	0.6425	0.5325	0.11	0.0408331
Akap8l	chr17:32338514-32338457:-@chr17:32338354-32338271:-	RI	0.61	0.8125	-0.2025	0.0420664
D4Wsu53e	chr4:134925293-134925432:+@chr4:134926735-134926818:+	RI	0.13	0.2625	-0.1325	0.0285714
Fbxw9	chr8:85064384-85064496:+@chr8:85064581-85064672:+	RI	0.2975	0.1925	0.105	0.0285714
Lrrc14	chr15:76712867-76713220:+@chr15:76713964-76713985:+	RI	0.81	0.6325	0.1775	0.0285714
Pdcd4	chr19:53929083-53929192:+@chr19:53929717-53929861:+	RI	0.6225	0.745	-0.1225	0.029401
Plekhg2	chr7:28371042-28370878:-@chr7:28370497-28370238:-	RI	0.35	0.1975	0.1525	0.0285714
Sec24c	chr14:20690704-20690725:+@chr14:20690836-20690874:+	RI	0.42	0.555	-0.135	0.0285714
Snrpa1	chr7:66069424-66069526:+@chr7:66070590-66070665:+	RI	0.4325	0.175	0.2575	0.0285714
Tia1	chr6:86418878-86418932:+@chr6:86420324-86420411:+	RI	0.0975	0.27	-0.1725	0.029401
Zfp131	chr13:119776449-119776092:-@chr13:119775989-119775767:-	RI	0.225	0.3275	-0.1025	0.0285714
4930503L19Rik	chr18:70463962:70464064:-@chr18:70456474:70456544:-@chr18:70453140:70453388:-	SE	0.6175	0.775	-0.1575	0.029401
9030617O03Rik	chr12:100829599:100829725:+@chr12:100835185:100835335:+@chr12:100838500:100838698:+	SE	0.7825	0.675	0.1075	0.0285714
Abca3	chr17:24352046:24352251:+@chr17:24357919:24357991:+@chr17:24360888:24361089:+	SE	0.665	0.475	0.19	0.0420664
Acin1	chr14:54653535:54653685:-@chr14:54653214:54653317:-@chr14:54651717:54651858:-	SE	0.285	0.1725	0.1125	0.0284295
AI314180	chr4:58911869:58911930:-@chr4:58905004:58905107:-@chr4:58885368:58885498:-	SE	0.2775	0.4175	-0.14	0.029401
Ank1	chr8:23123832:23123978:+@chr8:23132097:23132471:+@chr8:23132562:23132634:+	SE	0.735	0.603333	0.131667	0.049746
Ankrd42	chr7:92623968:92624087:-@chr7:92619548:92619683:-@chr7:92614352:92614552:-	SE	0.8125	0.5525	0.26	0.029401
Ap5s1	chr2:131207078:131207146:+@chr2:131211263:131211473:+@chr2:131212447:131212736:+	SE	0.78	0.53	0.25	0.0285714
Arhgef11	chr3:87717424:87717520:+@chr3:87718229:87718258:+@chr3:87722357:87722483:+	SE	0.4075	0.3025	0.105	0.0285714
Arpp21	chr9:112216656:112216720:-@chr9:112206245:112206344:-@chr9:112187590:112187766:-	SE	0.5175	0.3425	0.175	0.0285714
Arrdc1	chr2:24935028:24935281:-@chr2:24927729:24927839:-@chr2:24927126:24927176:-	SE	0.8075	0.69	0.1175	0.0265187
Aste1	chr9:105396545:105396705:+@chr9:105397625:105397858:+@chr9:105401476:105401686:+	SE	0.8875	0.7275	0.16	0.0420664
Cbfa2t2	chr2:154436484:154436636:+@chr2:154500400:154500543:+@chr2:154504553:154504794:+	SE	0.645	0.75	-0.105	0.029401
Cd99l2	chrX:71450611:71450673:-@chrX:71449939:71450007:-@chrX:71441074:71441145:-	SE	0.5825	0.78	-0.1975	0.0408331
Cdk2	chr10:128701343:128701444:-@chr10:128699976:128700119:-@chr10:128699472:128699675:-	SE	0.245	0.355	-0.11	0.0285714
Cep55	chr19:38055025:38055081:+@chr19:38057410:38057566:+@chr19:38057789:38057983:+	SE	0.2075	0.3375	-0.13	0.0284295
Clk1	chr1:58421083:58421308:-@chr1:58420121:58420211:-@chr1:58419667:58419733:-	SE	0.8025	0.67	0.1325	0.029401
Ctps	chr4:120545018:120545061:-@chr4:120543728:120543824:-@chr4:120542710:120542765:-	SE	0.4	0.545	-0.145	0.0285714
D19Wsu162e	chr19:46599106:46599293:+@chr19:46606712:46606759:+@chr19:46644353:46644455:+	SE	0.7175	0.6125	0.105	0.0285714
Dguok	chr6:83481347:83481462:-@chr6:83480843:83480942:-@chr6:83480214:83480436:-	SE	0.7025	0.8175	-0.115	0.029401
Dpp7	chr2:25355558:25355721:-@chr2:25354741:25354822:-@chr2:25354468:25354634:-	SE	0.76	0.8625	-0.1025	0.029401
Echdc2	chr4:108172089:108172175:+@chr4:108173795:108173851:+@chr4:108173987:108174174:+	SE	0.8325	0.7	0.1325	0.029401
Elk3	chr10:93265337:93265680:-@chr10:93264880:93265010:-@chr10:93254689:93254811:-	SE	0.9225	0.815	0.1075	0.029401
Esco1	chr18:10595676:10595875:-@chr18:10588439:10588550:-@chr18:10585978:10586041:-	SE	0.46	0.3275	0.1325	0.029401
Fmnl2	chr2:53126853:53126976:+@chr2:53130412:53130505:+@chr2:53131840:53134202:+	SE	0.455	0.61	-0.155	0.0285714
Golgb1	chr16:36891367:36891492:+@chr16:36893316:36893438:+@chr16:36894831:36894944:+	SE	0.5325	0.3775	0.155	0.029401
Gripap1	chrX:7803323:7803400:+@chrX:7803594:7803686:+@chrX:7804360:7804494:+	SE	0.3175	0.45	-0.1325	0.0285714
Invs	chr4:48307683:48307849:+@chr4:48344572:48344687:+@chr4:48382105:48382278:+	SE	0.3375	0.4575	-0.12	0.029401
Itch	chr2:155138196:155138272:+@chr2:155157774:155157975:+@chr2:155163393:155163483:+	SE	0.44	0.255	0.185	0.029401
Klhl13	chrX:23315130:23315201:-@chrX:23294215:23294280:-@chrX:23261435:23261573:-	SE	0.1075	0.26	-0.1525	0.0285714
Ktn1	chr14:47724878:47724970:+@chr14:47725929:47726000:+@chr14:47726226:47726309:+	SE	0.465	0.6475	-0.1825	0.029401
Lpin1	chr12:16573660:16573785:-@chr12:16571164:16571259:-@chr12:16568390:16568519:-	SE	0.415	0.275	0.14	0.029401
Lrch3	chr16:32914100:32914403:+@chr16:32955300:32955405:+@chr16:32959395:32959531:+	SE	0.8375	0.68	0.1575	0.0285714
Lrsam1	chr2:32961335:32961606:-@chr2:32961044:32961178:-@chr2:32959517:32959613:-	SE	0.795	0.9025	-0.1075	0.0420664
Madd	chr2:91165366:91165467:-@chr2:91163963:91164022:-@chr2:91163499:91163601:-	SE	0.49	0.265	0.225	0.0285714
Mapt	chr11:104306626:104306758:+@chr11:104307881:104307934:+@chr11:104310269:104310534:+	SE	0.2475	0.4	-0.1525	0.0285714
March7	chr2:60243557:60243670:+@chr2:60245212:60245260:+@chr2:60247890:60248385:+	SE	0.7175	0.875	-0.1575	0.0285714
Max	chr12:76961990:76962248:-@chr12:76961263:76961289:-@chr12:76953169:76953276:-	SE	0.52	0.3925	0.1275	0.029401
Mga	chr2:119938639:119938786:+@chr2:119941729:119941845:+@chr2:119946172:119946462:+	SE	0.8025	0.6525	0.15	0.0285714
Mgat1	chr11:49245193:49245617:+@chr11:49251550:49251674:+@chr11:49260571:49263024:+	SE	0.6875	0.565	0.1225	0.029401
Mtif2	chr11:29526408:29526487:+@chr11:29526693:29526843:+@chr11:29529929:29530154:+	SE	0.5375	0.4275	0.11	0.0285714
Nipal3	chr4:135463786:135463880:-@chr4:135454873:135454904:-@chr4:135448901:135452572:-	SE	0.2425	0.0875	0.155	0.0285714
Pan3	chr5:147455118:147455188:+@chr5:147488111:147488258:+@chr5:147519505:147519752:+	SE	0.81	0.695	0.115	0.0420664
Pcdh19	chrX:133685118:133688993:-@chrX:133682092:133682232:-@chrX:133681081:133681408:-	SE	0.3625	0.2	0.1625	0.029401
Pcgf2	chr11:97699536:97699648:-@chr11:97699206:97699300:-@chr11:97693416:97693568:-	SE	0.13	0.275	-0.145	0.0284295
Phf21a	chr2:92184182:92184352:+@chr2:92187044:92187408:+@chr2:92214049:92214089:+	SE	0.2025	0.0725	0.13	0.0408331
Porcn	chrX:8203159:8203289:-@chrX:8203026:8203043:-@chrX:8201444:8201569:-	SE	0.5525	0.45	0.1025	0.0285714
Prrc2c	chr1:162676691:162676817:-@chr1:162674099:162674151:-@chr1:162671785:162673656:-	SE	0.235	0.345	-0.11	0.029401
Prrg2	chr7:45059972:45060011:-@chr7:45056743:45056884:-@chr7:45054519:45054647:-	SE	0.64	0.8	-0.16	0.0285714
Pstk	chr7:131371146:131371389:+@chr7:131373536:131373830:+@chr7:131374065:131374263:+	SE	0.45	0.5875	-0.1375	0.029401
Pum2	chr12:8728856:8729149:+@chr12:8733273:8733509:+@chr12:8743761:8744028:+	SE	0.525	0.42	0.105	0.0284295
Rabl2	chr15:89590273:89590426:-@chr15:89584279:89584390:-@chr15:89583910:89584007:-	SE	0.7625	0.6425	0.12	0.029401
Rbfox2	chr15:77097940:77098072:-@chr15:77094451:77094490:-@chr15:77086067:77086155:-	SE	0.605	0.495	0.11	0.0420664
Rnf146	chr10:29361984:29362442:-@chr10:29361285:29361345:-@chr10:29354292:29354447:-	SE	0.58	0.3825	0.1975	0.0285714
Rnf214	chr9:45904806:45904919:-@chr9:45899746:45900256:-@chr9:45898432:45898491:-	SE	0.8825	0.745	0.1375	0.029401
Rtel1	chr2:181354353:181354442:+@chr2:181355009:181355125:+@chr2:181355310:181355552:+	SE	0.445	0.745	-0.3	0.0285714
Sema6c	chr3:95171558:95171602:+@chr3:95171791:95171886:+@chr3:95172255:95173316:+	SE	0.685	0.515	0.17	0.0284295
Serac1	chr17:6070753:6070889:-@chr17:6069299:6069388:-@chr17:6067529:6067660:-	SE	0.9	0.76	0.14	0.0408331
Serhl	chr15:83114357:83114439:+@chr15:83115567:83115663:+@chr15:83116257:83116671:+	SE	0.2075	0.3975	-0.19	0.0284295
Setd5	chr6:113104935:113105121:+@chr6:113105917:113106141:+@chr6:113109885:113109990:+	SE	0.435	0.5575	-0.1225	0.0285714
Smarca2	chr19:26751824:26752041:+@chr19:26759878:26759931:+@chr19:26771508:26771609:+	SE	0.3875	0.5675	-0.18	0.0285714
Smc5	chr19:23218405:23218530:-@chr19:23215155:23215199:-@chr19:23214642:23214740:-	SE	0.3425	0.48	-0.1375	0.0408331
St6galnac6	chr2:32599709:32599836:+@chr2:32609226:32609316:+@chr2:32612224:32612403:+	SE	0.7075	0.855	-0.1475	0.0285714
Syt8	chr7:142439354:142439521:+@chr7:142439660:142439765:+@chr7:142439851:142439984:+	SE	0.3725	0.5175	-0.145	0.0285714
Tcf7l1	chr6:72649120:72649203:-@chr6:72648801:72648842:-@chr6:72634100:72634232:-	SE	0.4625	0.3075	0.155	0.0285714
Tmem164	chrX:142681400:142681556:+@chrX:142682291:142682949:+@chrX:142752040:142752089:+	SE	0.6225	0.3575	0.265	0.0265187
Tnip1	chr11:54962833:54962940:-@chr11:54940711:54940882:-@chr11:54939598:54939735:-	SE	0.55	0.4125	0.1375	0.0285714
Ttbk2	chr2:120850056:120850418:-@chr2:120825242:120825315:-@chr2:120822473:120822608:-	SE	0.37	0.475	-0.105	0.0408331
Ubap2l	chr3:90002279:90002476:-@chr3:90001818:90001868:-@chr3:89999589:90000253:-	SE	0.28	0.385	-0.105	0.029401
Ube2e2	chr14:18871494:18871544:-@chr14:18630299:18630431:-@chr14:18586851:18586998:-	SE	0.7925	0.9025	-0.11	0.029401
Ubp1	chr9:113958829:113958939:+@chr9:113959376:113959483:+@chr9:113964552:113964655:+	SE	0.2625	0.3925	-0.13	0.0285714
Usp1	chr4:98923810:98924243:+@chr4:98926455:98926674:+@chr4:98928234:98928354:+	SE	0.365	0.495	-0.13	0.0285714
Wbp1	chr6:83121203:83121461:-@chr6:83120772:83120873:-@chr6:83120185:83120287:-	SE	0.5725	0.7025	-0.13	0.0255801
Whsc1	chr5:33820744:33820877:+@chr5:33821659:33821728:+@chr5:33843112:33843737:+	SE	0.5975	0.4675	0.13	0.0285714
Zfp280d	chr9:72339012:72339048:+@chr9:72339616:72340339:+@chr9:72360286:72360341:+	SE	0.6025	0.4525	0.15	0.029401
Zfp82	chr7:30066241:30066367:-@chr7:30062229:30062321:-@chr7:30056034:30057519:-	SE	0.71	0.8425	-0.1325	0.029401
