# Supplementary material for: Stretching muscle cells induces transcriptional and splicing transitions and changes in SR proteins
Source: Commun Biol. 2022 Sep 19;5:987. doi: 10.1038/s42003-022-03915-7 (PMC9485123; doi:10.1038/s42003-022-03915-7)
Supplement: Supplementary file 9 — Supplemental Data 6 [file 42003_2022_3915_MOESM9_ESM.xlsx]

## Sheet: PCR Primers
Gene symbol	Size of alternative region (nt)	Forward primer		Reverse primer		Expected sizes (bp)
Axin2	195	Axin2-F	AGAAGCCACACAGAGAGTCC	Axin2-R	CTGACTCGTTCTCCTGGGG	375, 180
Bptf	189	Bptf-F	GGGCATGGAAAACCTGAG	Bptf-R	CGGAAACTTCTCCATTGGACT	247, 58
Clk1	91	Clk1-F	TGGTAGGAGTGGAAGAAGCA	Clk1-R	TGCATTCCACCACTTTTCCG	221, 130
Clk4	91	Clk4-F	CCTGTGCAAGTCATCAGTCG	Clk4-R	GCACTCTACAACTTTGCCAAA	170, 79
Col4a3bp	78	Col4a3bp-F	GCCCACATCATTGCCATCTG	Col4a3bp-R	GCCAATTTGCATCACCACCT	209, 131
Fat1	36	Fat1-F	CTCTAAGAAGCCCCTGGAGG	Fat1-R	AGTAGAGGGGTGTGTGTTCG	248, 212
Hdac7	111	Hdac7-F	GGTGCAGCTCCCCTAATGA	Hdac7-R	GTTCCCCAGTACAGGACCC	227, 116
Itch	202	Itch-F	TGCATTTCACAGTGGCCTTC	Itch-R	GTCAGACTACCCATGGAATCAA	338, 136
Lrp8	177	Lrp8-F	GACAGCTCAGATTGGCCAC	Lrp8-R	AGAGTAGTGCATAGGACTGAAC	300, 123
Mphosph9	90	Mphosph9-F	AGACCTACAGAACAGTGGCC	Mphosph9-R	AGACACCTGCTCACTCACAG	238, 148
Prdm15	102	Prdm15-F	TGCTGCCTTTTATGCCAAGA	Prdm15-R	CTCCTTCTCAGAAGCTGCCT	247, 145
Per1	180	Per1-F	CCTCCTCCTCCTCCTACACT	Per1-R	ATAAGCATCTGGGGTTGGGT	365, 185
Poldip3	87	Poldip3-F	CTGTAACCCCAGCTCTGAAG	Poldip3-R	CTTCATCTGCTTGGGAGGGA	188, 101
Prpsap2	53	Prpsap2-F	TTTGATGTTTTGTGTGGCGC	Prpsap2-R	GACTCCTGGATTTGAACTCTTGT	201, 148
Rreb1	162	Rreb1-F	GGTCTTCCCTTGGGCCAG	Rreb1-R	GTGGTCAACGTGTCTGTGTC	243, 81
Thap3	102	Thap3-F	AGTCATCTGCTCGGAACACT	Thap3-R	GCCTCCATTGCTTCTCGATC	243, 141
Ubp1	108	Ubp1-F	ACGACACCACCATTCTCACA	Ubp1-R	TCGGTTGTGAGGAGGTGAAA	213, 105
